# Supplementary material for: Dichloridobis[(ferrocenyl­methyl­idene)(furan-2-ylmeth­yl)amine-κN]palladium(II)
Source: Acta Crystallogr Sect E Struct Rep Online. 2012 Mar 7;68(Pt 4):m387. doi: 10.1107/S1600536812009191 (PMC3343801; doi:10.1107/S1600536812009191)
Supplement: Supplementary file 1 [file e-68-0m387-sup1.cif]

##############################################################################
#                                                                            #
# This CIF contains the data in a paper accepted for publication in          #
# Acta Crystallographica Section E. It conforms to the requirements of       #
# Notes for Authors for Acta Crystallographica Section E, and has been       #
# peer reviewed under the auspices of the IUCr Commission on Journals.       #
#                                                                            #
# Full details of the Crystallographic Information File format               #
# are given in the paper "The Crystallographic Information File (CIF):       #
# a New Standard Archive File for Crystallography" by S. R. Hall, F. H.      #
# Allen and I. D. Brown [Acta Cryst. (1991), A47, 655-685].                  #
#                                                                            #
# The current version of the core CIF dictionary is obtainable from          #
# ftp://ftp.iucr.org/pub/cif_core.dic.                                       #
#                                                                            #
# Software is freely available for graphical display of the structure(s)     #
# in this CIF. For information consult the CIF software page                 #
# http://www.iucr.org/resources/cif/software.                                #
#                                                                            #
# This file may be used for bona fide research purposes within the           #
# scientific community so long as proper attribution is given to the journal # 
# article from which it was obtained.                                        #
#                                                                            #
##############################################################################
data_I
_audit_creation_method     SHELXL-97
_chemical_name_systematic
;
Dichloridobis[(ferrocenylmethylidene)(furan-2-ylmethyl)amine-\k<i>N</i>]
palladium(II)
;
_chemical_name_common     ?
_chemical_formula_moiety     'C32 H30 Cl2 Fe2 N2 O2 Pd'
_chemical_formula_sum     'C32 H30 Cl2 Fe2 N2 O2 Pd'
_chemical_formula_iupac     '[Fe2 Pd (C5 H5)2 (C11 H10 N O)2 Cl2]'
_chemical_formula_weight     763.58
_chemical_melting_point     ?
_symmetry_cell_setting     monoclinic
_symmetry_space_group_name_H-M     'P 21/n'
_symmetry_space_group_name_Hall     '-P 2yn'
loop_
    _symmetry_equiv_pos_as_xyz
    'x, y, z'
    '-x+1/2, y+1/2, -z+1/2'
    '-x, -y, -z'
    'x-1/2, -y-1/2, z-1/2'
_cell_length_a     12.2113(7)
_cell_length_b     7.3439(5)
_cell_length_c     16.3650(10)
_cell_angle_alpha     90.00
_cell_angle_beta     100.616(4)
_cell_angle_gamma     90.00
_cell_volume     1442.44(16)
_cell_formula_units_Z     2
_cell_measurement_reflns_used     5083
_cell_measurement_theta_min     4.17
_cell_measurement_theta_max     71.58
_cell_measurement_temperature     100(2)
_exptl_crystal_description     'Needle'
_exptl_crystal_colour     'red'
_exptl_crystal_size_max     0.44
_exptl_crystal_size_mid     0.07
_exptl_crystal_size_min     0.04
_exptl_crystal_density_diffrn     1.758
_exptl_crystal_density_meas     ?
_exptl_crystal_density_method     'not measured'
_exptl_crystal_F_000     768
_exptl_absorpt_coefficient_mu     14.909
_exptl_absorpt_correction_type     numerical
_exptl_absorpt_process_details
;
(SADABS; Sheldrick, 2008<i>a</i>; Parkin <i>et al.</i>, 1995)
;
_exptl_absorpt_correction_T_min     0.059
_exptl_absorpt_correction_T_max     0.560
_exptl_special_details
;
'Crystal mounted on a Cryoloop using Paratone-N.'
;
_diffrn_ambient_temperature     100(2)
_diffrn_radiation_type     CuK\a
_diffrn_radiation_wavelength     1.54178
_diffrn_radiation_source     'fine-focus sealed tube'
_diffrn_radiation_monochromator     graphite
_diffrn_measurement_device_type     'Bruker SMART CCD APEXII area-detector'
_diffrn_measurement_method     '\f and \w'
_diffrn_detector_area_resol_mean     ?
_diffrn_reflns_number     12086
_diffrn_reflns_av_R_equivalents     0.088
_diffrn_reflns_av_sigmaI/netI     0.070
_diffrn_reflns_theta_min     4.17
_diffrn_reflns_theta_max     71.63
_diffrn_reflns_theta_full     71.63
_diffrn_measured_fraction_theta_max     0.924
_diffrn_measured_fraction_theta_full     0.924
_diffrn_reflns_limit_h_min     -14
_diffrn_reflns_limit_h_max     14
_diffrn_reflns_limit_k_min     -7
_diffrn_reflns_limit_k_max     8
_diffrn_reflns_limit_l_min     -18
_diffrn_reflns_limit_l_max     19
_diffrn_standards_number     0
_diffrn_standards_interval_count     .
_diffrn_standards_interval_time     .
_diffrn_standards_decay_%     ?
_refine_special_details
;
Refinement of <i>F</i>^2^ against ALL reflections. The weighted <i>R</i>-factor
<i>wR</i> and goodness of fit <i>S</i> are based on <i>F</i>^2^, conventional
<i>R</i>-factors <i>R</i> are based on <i>F</i>, with <i>F</i> set to zero for
negative <i>F</i>^2^. The threshold expression of <i>F</i>^2^ >
\s(<i>F</i>^2^) is used only for calculating <i>R</i>-factors(gt) <i>etc</i>.
and is not relevant to the choice of reflections for refinement.
<i>R</i>-factors based on <i>F</i>^2^ are statistically about twice as large
as those based on <i>F</i>, and <i>R</i>- factors based on ALL data will be
even larger.
;
_reflns_number_total     2598
_reflns_number_gt     1886
_reflns_threshold_expression     I>2\s(I)
_refine_ls_structure_factor_coef     Fsqd
_refine_ls_matrix_type     full
_refine_ls_R_factor_all     0.071
_refine_ls_R_factor_gt     0.043
_refine_ls_wR_factor_gt     0.096
_refine_ls_wR_factor_ref     0.109
_refine_ls_goodness_of_fit_ref     1.02
_refine_ls_restrained_S_all     1.02
_refine_ls_number_reflns     2598
_refine_ls_number_parameters     187
_refine_ls_number_restraints     0
_refine_ls_hydrogen_treatment     constr
_refine_ls_weighting_scheme     calc
_refine_ls_weighting_details
                 'calc w=1/[\s^2^(Fo^2^)+(0.0530P)^2^] where P=(Fo^2^+2Fc^2^)/3'
_atom_sites_solution_hydrogens     geom
_atom_sites_solution_primary     direct
_atom_sites_solution_secondary     difmap
_refine_ls_shift/su_max     0.00
_refine_ls_shift/su_mean     0.00
_refine_diff_density_max     0.85
_refine_diff_density_min     -1.01
_refine_ls_extinction_method     none
_refine_ls_extinction_coef     ?
loop_
    _atom_type_symbol
    _atom_type_description
    _atom_type_scat_dispersion_real
    _atom_type_scat_dispersion_imag
    _atom_type_scat_source
    'C' 'C' 0.0181 0.0091
                         'International Tables Vol C Tables 4.2.6.8 and 6.1.1.4'
    'H' 'H' 0.0000 0.0000
                         'International Tables Vol C Tables 4.2.6.8 and 6.1.1.4'
    'N' 'N' 0.0311 0.0180
                         'International Tables Vol C Tables 4.2.6.8 and 6.1.1.4'
    'O' 'O' 0.0492 0.0322
                         'International Tables Vol C Tables 4.2.6.8 and 6.1.1.4'
    'Cl' 'Cl' 0.3639 0.7018
                         'International Tables Vol C Tables 4.2.6.8 and 6.1.1.4'
    'Fe' 'Fe' -1.1336 3.1974
                         'International Tables Vol C Tables 4.2.6.8 and 6.1.1.4'
    'Pd' 'Pd' 0.1215 3.9337
                         'International Tables Vol C Tables 4.2.6.8 and 6.1.1.4'
_computing_data_collection     'APEX2 (Bruker, 2006)'
_computing_cell_refinement     'SAINT (Bruker, 2005)'
_computing_data_reduction     'SAINT (Bruker, 2005)'
_computing_structure_solution     'SHELXTL (Sheldrick, 2008<i>b</i>)'
_computing_structure_refinement     'SHELXTL (Sheldrick, 2008<i>b</i>)'
_computing_molecular_graphics     'SHELXTL (Sheldrick, 2008<i>b</i>)'
_computing_publication_material     'SHELXTL (Sheldrick, 2008<i>b</i>)'
loop_
    _atom_site_type_symbol
    _atom_site_label
    _atom_site_fract_x
    _atom_site_fract_y
    _atom_site_fract_z
    _atom_site_U_iso_or_equiv
    _atom_site_adp_type
    _atom_site_calc_flag
    _atom_site_refinement_flags
    _atom_site_occupancy
    _atom_site_symmetry_multiplicity
    _atom_site_disorder_assembly
    _atom_site_disorder_group
    Pd Pd1 0.5000 0.0000 0.5000 0.01970(17) Uani d S 1 2 . .
    Fe Fe1 0.16463(7) 0.24226(12) 0.38773(5) 0.0222(2) Uani d . 1 1 . .
    Cl Cl1 0.50057(10) -0.24917(19) 0.41448(8) 0.0259(3) Uani d . 1 1 . .
    O O1 0.6314(3) 0.0915(7) 0.2825(3) 0.0447(12) Uani d . 1 1 . .
    N N1 0.4827(3) 0.1692(6) 0.4011(3) 0.0216(10) Uani d . 1 1 . .
    C C1 0.3939(4) 0.2003(7) 0.3462(3) 0.0237(12) Uani d . 1 1 . .
    H H1 0.4004 0.2900 0.3055 0.028 Uiso calc R 1 1 . .
    C C2 0.2862(4) 0.1145(7) 0.3395(3) 0.0212(12) Uani d . 1 1 . .
    C C3 0.2431(4) -0.0047(8) 0.3950(3) 0.0221(11) Uani d . 1 1 . .
    H H3 0.2866 -0.0615 0.4464 0.026 Uiso calc R 1 1 . .
    C C4 0.1275(4) -0.0274(8) 0.3641(3) 0.0247(13) Uani d . 1 1 . .
    H H4 0.0752 -0.1019 0.3907 0.030 Uiso calc R 1 1 . .
    C C5 0.0977(5) 0.0775(8) 0.2905(3) 0.0243(13) Uani d . 1 1 . .
    H H5 0.0211 0.0886 0.2565 0.029 Uiso calc R 1 1 . .
    C C6 0.1943(4) 0.1658(8) 0.2740(3) 0.0243(12) Uani d . 1 1 . .
    H H6 0.1985 0.2483 0.2260 0.029 Uiso calc R 1 1 . .
    C C7 0.2220(5) 0.4917(9) 0.4320(4) 0.0366(14) Uani d . 1 1 . .
    H H7 0.2929 0.5502 0.4233 0.044 Uiso calc R 1 1 . .
    C C8 0.2098(5) 0.3762(8) 0.4999(3) 0.0333(15) Uani d . 1 1 . .
    H H8 0.2702 0.3391 0.5468 0.040 Uiso calc R 1 1 . .
    C C9 0.0967(5) 0.3196(8) 0.4873(4) 0.0327(14) Uani d . 1 1 . .
    H H9 0.0629 0.2367 0.5243 0.039 Uiso calc R 1 1 . .
    C C10 0.0392(5) 0.4038(8) 0.4125(4) 0.0330(15) Uani d . 1 1 . .
    H H10 -0.0417 0.3902 0.3882 0.040 Uiso calc R 1 1 . .
    C C11 0.1169(5) 0.5103(9) 0.3793(3) 0.0347(14) Uani d . 1 1 . .
    H H11 0.1008 0.5841 0.3271 0.042 Uiso calc R 1 1 . .
    C C12 0.5830(4) 0.2729(8) 0.3932(3) 0.0263(13) Uani d . 1 1 . .
    H H12A 0.6173 0.3222 0.4482 0.032 Uiso calc R 1 1 . .
    H H12B 0.5617 0.3770 0.3551 0.032 Uiso calc R 1 1 . .
    C C13 0.6655(4) 0.1593(8) 0.3610(3) 0.0285(13) Uani d . 1 1 . .
    C C14 0.7705(5) 0.1052(10) 0.3911(4) 0.0394(16) Uani d . 1 1 . .
    H H14 0.8138 0.1352 0.4437 0.047 Uiso calc R 1 1 . .
    C C15 0.8039(5) -0.0051(11) 0.3289(4) 0.0503(18) Uani d . 1 1 . .
    H H15 0.8741 -0.0634 0.3322 0.060 Uiso calc R 1 1 . .
    C C16 0.7198(6) -0.0120(10) 0.2654(5) 0.0526(19) Uani d . 1 1 . .
    H H16 0.7197 -0.0781 0.2155 0.063 Uiso calc R 1 1 . .
loop_
    _atom_site_aniso_label
    _atom_site_aniso_U_11
    _atom_site_aniso_U_22
    _atom_site_aniso_U_33
    _atom_site_aniso_U_12
    _atom_site_aniso_U_13
    _atom_site_aniso_U_23
    Pd1 0.0167(3) 0.0232(3) 0.0167(3) 0.0001(2) -0.00344(19) -0.0002(2)
    Fe1 0.0187(4) 0.0246(5) 0.0207(5) 0.0013(4) -0.0032(3) -0.0016(4)
    Cl1 0.0254(7) 0.0275(8) 0.0216(7) 0.0012(6) -0.0039(5) -0.0054(6)
    O1 0.022(2) 0.071(3) 0.038(3) 0.004(2) -0.0021(19) -0.019(2)
    N1 0.019(2) 0.022(3) 0.023(3) -0.0030(19) -0.0002(19) 0.0001(19)
    C1 0.026(3) 0.026(3) 0.019(3) 0.002(2) 0.003(2) -0.001(2)
    C2 0.021(3) 0.023(3) 0.018(3) 0.001(2) 0.001(2) -0.003(2)
    C3 0.019(3) 0.026(3) 0.019(3) 0.006(3) -0.002(2) 0.000(3)
    C4 0.019(3) 0.028(4) 0.025(3) -0.001(2) -0.002(2) -0.001(2)
    C5 0.022(3) 0.024(3) 0.023(3) 0.003(2) -0.006(2) -0.007(2)
    C6 0.022(3) 0.030(3) 0.018(3) 0.006(2) -0.004(2) -0.004(2)
    C7 0.039(3) 0.031(4) 0.039(4) -0.011(3) 0.006(3) -0.018(3)
    C8 0.032(3) 0.040(4) 0.022(3) 0.002(3) -0.010(3) -0.012(3)
    C9 0.035(3) 0.032(4) 0.035(4) 0.003(3) 0.015(3) -0.005(3)
    C10 0.023(3) 0.029(4) 0.043(4) 0.009(3) -0.004(3) -0.010(3)
    C11 0.049(4) 0.027(3) 0.026(3) 0.014(3) -0.002(3) 0.003(3)
    C12 0.027(3) 0.031(4) 0.019(3) -0.005(2) 0.001(2) -0.003(2)
    C13 0.019(3) 0.040(4) 0.026(3) -0.004(3) 0.002(2) 0.002(3)
    C14 0.023(3) 0.066(5) 0.027(4) -0.001(3) 0.003(3) 0.009(3)
    C15 0.027(3) 0.074(5) 0.052(4) 0.011(4) 0.012(3) 0.017(4)
    C16 0.035(4) 0.070(5) 0.054(4) 0.011(4) 0.011(3) -0.026(4)
_geom_special_details
;
All e.s.d.'s (except the e.s.d. in the dihedral angle between two l.s. planes)
are estimated using the full covariance matrix. The cell e.s.d.'s are taken
into account individually in the estimation of e.s.d.'s in distances, angles
and torsion angles; correlations between e.s.d.'s in cell parameters are only
used when they are defined by crystal symmetry. An approximate (isotropic)
treatment of cell e.s.d.'s is used for estimating e.s.d.'s involving l.s.
planes.
;
loop_
    _geom_bond_atom_site_label_1
    _geom_bond_atom_site_label_2
    _geom_bond_site_symmetry_2
    _geom_bond_distance
    _geom_bond_publ_flag
    Pd1 N1 . 2.021(4) ?
    Pd1 N1 3_656 2.021(4) ?
    Pd1 Cl1 . 2.3045(13) ?
    Pd1 Cl1 3_656 2.3045(13) ?
    Fe1 C2 . 2.034(5) ?
    Fe1 C10 . 2.036(6) ?
    Fe1 C6 . 2.040(5) ?
    Fe1 C9 . 2.041(6) ?
    Fe1 C3 . 2.044(5) ?
    Fe1 C5 . 2.046(5) ?
    Fe1 C7 . 2.046(6) ?
    Fe1 C11 . 2.050(6) ?
    Fe1 C4 . 2.053(6) ?
    Fe1 C8 . 2.065(5) ?
    O1 C13 . 1.369(6) ?
    O1 C16 . 1.390(7) ?
    N1 C1 . 1.295(6) ?
    N1 C12 . 1.468(7) ?
    C1 C2 . 1.445(7) ?
    C1 H1 . 0.9500 ?
    C2 C3 . 1.430(7) ?
    C2 C6 . 1.451(7) ?
    C3 C4 . 1.420(7) ?
    C3 H3 . 1.0000 ?
    C4 C5 . 1.420(7) ?
    C4 H4 . 1.0000 ?
    C5 C6 . 1.415(8) ?
    C5 H5 . 1.0000 ?
    C6 H6 . 1.0000 ?
    C7 C11 . 1.415(8) ?
    C7 C8 . 1.427(8) ?
    C7 H7 . 1.0000 ?
    C8 C9 . 1.421(8) ?
    C8 H8 . 1.0000 ?
    C9 C10 . 1.434(8) ?
    C9 H9 . 1.0000 ?
    C10 C11 . 1.413(9) ?
    C10 H10 . 1.0000 ?
    C11 H11 . 1.0000 ?
    C12 C13 . 1.478(8) ?
    C12 H12A . 0.9900 ?
    C12 H12B . 0.9900 ?
    C13 C14 . 1.346(8) ?
    C14 C15 . 1.419(9) ?
    C14 H14 . 0.9500 ?
    C15 C16 . 1.320(9) ?
    C15 H15 . 0.9500 ?
    C16 H16 . 0.9500 ?
loop_
    _geom_angle_atom_site_label_1
    _geom_angle_atom_site_label_2
    _geom_angle_atom_site_label_3
    _geom_angle_site_symmetry_1
    _geom_angle_site_symmetry_3
    _geom_angle
    _geom_angle_publ_flag
    N1 Pd1 N1 . 3_656 180.0(2) ?
    N1 Pd1 Cl1 . . 90.75(13) ?
    N1 Pd1 Cl1 3_656 . 89.25(13) ?
    N1 Pd1 Cl1 . 3_656 89.25(13) ?
    N1 Pd1 Cl1 3_656 3_656 90.75(13) ?
    Cl1 Pd1 Cl1 . 3_656 180.0 ?
    C2 Fe1 C10 . . 167.2(2) ?
    C2 Fe1 C6 . . 41.74(19) ?
    C10 Fe1 C6 . . 127.5(2) ?
    C2 Fe1 C9 . . 150.6(2) ?
    C10 Fe1 C9 . . 41.2(2) ?
    C6 Fe1 C9 . . 166.4(2) ?
    C2 Fe1 C3 . . 41.0(2) ?
    C10 Fe1 C3 . . 150.1(2) ?
    C6 Fe1 C3 . . 69.4(2) ?
    C9 Fe1 C3 . . 117.1(2) ?
    C2 Fe1 C5 . . 68.9(2) ?
    C10 Fe1 C5 . . 107.0(2) ?
    C6 Fe1 C5 . . 40.5(2) ?
    C9 Fe1 C5 . . 128.5(2) ?
    C3 Fe1 C5 . . 68.7(2) ?
    C2 Fe1 C7 . . 108.9(2) ?
    C10 Fe1 C7 . . 68.2(2) ?
    C6 Fe1 C7 . . 117.6(2) ?
    C9 Fe1 C7 . . 68.4(2) ?
    C3 Fe1 C7 . . 130.3(2) ?
    C5 Fe1 C7 . . 150.1(2) ?
    C2 Fe1 C11 . . 129.4(2) ?
    C10 Fe1 C11 . . 40.5(3) ?
    C6 Fe1 C11 . . 107.4(2) ?
    C9 Fe1 C11 . . 68.6(2) ?
    C3 Fe1 C11 . . 168.5(2) ?
    C5 Fe1 C11 . . 116.6(2) ?
    C7 Fe1 C11 . . 40.4(2) ?
    C2 Fe1 C4 . . 68.5(2) ?
    C10 Fe1 C4 . . 116.8(2) ?
    C6 Fe1 C4 . . 68.5(2) ?
    C9 Fe1 C4 . . 108.1(2) ?
    C3 Fe1 C4 . . 40.5(2) ?
    C5 Fe1 C4 . . 40.5(2) ?
    C7 Fe1 C4 . . 168.6(2) ?
    C11 Fe1 C4 . . 149.7(2) ?
    C2 Fe1 C8 . . 118.0(2) ?
    C10 Fe1 C8 . . 68.5(2) ?
    C6 Fe1 C8 . . 151.5(2) ?
    C9 Fe1 C8 . . 40.5(2) ?
    C3 Fe1 C8 . . 109.0(2) ?
    C5 Fe1 C8 . . 167.4(2) ?
    C7 Fe1 C8 . . 40.6(2) ?
    C11 Fe1 C8 . . 68.2(2) ?
    C4 Fe1 C8 . . 129.8(2) ?
    C13 O1 C16 . . 105.9(5) ?
    C1 N1 C12 . . 116.9(5) ?
    C1 N1 Pd1 . . 127.9(4) ?
    C12 N1 Pd1 . . 115.1(3) ?
    N1 C1 C2 . . 127.6(5) ?
    N1 C1 H1 . . 116.2 ?
    C2 C1 H1 . . 116.2 ?
    C3 C2 C1 . . 130.9(5) ?
    C3 C2 C6 . . 107.7(5) ?
    C1 C2 C6 . . 120.8(5) ?
    C3 C2 Fe1 . . 69.9(3) ?
    C1 C2 Fe1 . . 119.3(4) ?
    C6 C2 Fe1 . . 69.3(3) ?
    C4 C3 C2 . . 107.7(4) ?
    C4 C3 Fe1 . . 70.0(3) ?
    C2 C3 Fe1 . . 69.1(3) ?
    C4 C3 H3 . . 126.2 ?
    C2 C3 H3 . . 126.2 ?
    Fe1 C3 H3 . . 126.2 ?
    C5 C4 C3 . . 108.7(5) ?
    C5 C4 Fe1 . . 69.5(3) ?
    C3 C4 Fe1 . . 69.4(3) ?
    C5 C4 H4 . . 125.6 ?
    C3 C4 H4 . . 125.6 ?
    Fe1 C4 H4 . . 125.6 ?
    C6 C5 C4 . . 108.6(4) ?
    C6 C5 Fe1 . . 69.5(3) ?
    C4 C5 Fe1 . . 70.0(3) ?
    C6 C5 H5 . . 125.7 ?
    C4 C5 H5 . . 125.7 ?
    Fe1 C5 H5 . . 125.7 ?
    C5 C6 C2 . . 107.3(5) ?
    C5 C6 Fe1 . . 70.0(3) ?
    C2 C6 Fe1 . . 68.9(3) ?
    C5 C6 H6 . . 126.3 ?
    C2 C6 H6 . . 126.3 ?
    Fe1 C6 H6 . . 126.3 ?
    C11 C7 C8 . . 108.6(5) ?
    C11 C7 Fe1 . . 70.0(3) ?
    C8 C7 Fe1 . . 70.4(3) ?
    C11 C7 H7 . . 125.7 ?
    C8 C7 H7 . . 125.7 ?
    Fe1 C7 H7 . . 125.7 ?
    C9 C8 C7 . . 107.4(5) ?
    C9 C8 Fe1 . . 68.8(3) ?
    C7 C8 Fe1 . . 68.9(3) ?
    C9 C8 H8 . . 126.3 ?
    C7 C8 H8 . . 126.3 ?
    Fe1 C8 H8 . . 126.3 ?
    C8 C9 C10 . . 107.9(5) ?
    C8 C9 Fe1 . . 70.7(3) ?
    C10 C9 Fe1 . . 69.2(3) ?
    C8 C9 H9 . . 126.1 ?
    C10 C9 H9 . . 126.1 ?
    Fe1 C9 H9 . . 126.1 ?
    C11 C10 C9 . . 108.0(5) ?
    C11 C10 Fe1 . . 70.3(4) ?
    C9 C10 Fe1 . . 69.6(3) ?
    C11 C10 H10 . . 126.0 ?
    C9 C10 H10 . . 126.0 ?
    Fe1 C10 H10 . . 126.0 ?
    C10 C11 C7 . . 108.1(5) ?
    C10 C11 Fe1 . . 69.2(4) ?
    C7 C11 Fe1 . . 69.6(3) ?
    C10 C11 H11 . . 126.0 ?
    C7 C11 H11 . . 126.0 ?
    Fe1 C11 H11 . . 126.0 ?
    N1 C12 C13 . . 111.9(5) ?
    N1 C12 H12A . . 109.2 ?
    C13 C12 H12A . . 109.2 ?
    N1 C12 H12B . . 109.2 ?
    C13 C12 H12B . . 109.2 ?
    H12A C12 H12B . . 107.9 ?
    C14 C13 O1 . . 109.9(5) ?
    C14 C13 C12 . . 134.6(6) ?
    O1 C13 C12 . . 115.5(4) ?
    C13 C14 C15 . . 106.6(5) ?
    C13 C14 H14 . . 126.7 ?
    C15 C14 H14 . . 126.7 ?
    C16 C15 C14 . . 107.5(6) ?
    C16 C15 H15 . . 126.2 ?
    C14 C15 H15 . . 126.2 ?
    C15 C16 O1 . . 110.0(6) ?
    C15 C16 H16 . . 125.0 ?
    O1 C16 H16 . . 125.0 ?
loop_
    _geom_torsion_atom_site_label_1
    _geom_torsion_atom_site_label_2
    _geom_torsion_atom_site_label_3
    _geom_torsion_atom_site_label_4
    _geom_torsion_site_symmetry_1
    _geom_torsion_site_symmetry_2
    _geom_torsion_site_symmetry_3
    _geom_torsion_site_symmetry_4
    _geom_torsion
    _geom_torsion_publ_flag
    Cl1 Pd1 N1 C1 . . . . 75.8(5) ?
    Cl1 Pd1 N1 C1 3_656 . . . -104.2(5) ?
    Cl1 Pd1 N1 C12 . . . . -106.5(4) ?
    Cl1 Pd1 N1 C12 3_656 . . . 73.5(4) ?
    C12 N1 C1 C2 . . . . 178.8(5) ?
    Pd1 N1 C1 C2 . . . . -3.5(8) ?
    N1 C1 C2 C3 . . . . 9.7(10) ?
    N1 C1 C2 C6 . . . . 179.8(5) ?
    N1 C1 C2 Fe1 . . . . 97.6(6) ?
    C10 Fe1 C2 C3 . . . . -154.9(9) ?
    C6 Fe1 C2 C3 . . . . -118.9(4) ?
    C9 Fe1 C2 C3 . . . . 51.3(6) ?
    C5 Fe1 C2 C3 . . . . -81.3(3) ?
    C7 Fe1 C2 C3 . . . . 130.5(3) ?
    C11 Fe1 C2 C3 . . . . 171.0(3) ?
    C4 Fe1 C2 C3 . . . . -37.7(3) ?
    C8 Fe1 C2 C3 . . . . 87.1(3) ?
    C10 Fe1 C2 C1 . . . . 78.6(11) ?
    C6 Fe1 C2 C1 . . . . 114.6(6) ?
    C9 Fe1 C2 C1 . . . . -75.2(7) ?
    C3 Fe1 C2 C1 . . . . -126.5(5) ?
    C5 Fe1 C2 C1 . . . . 152.2(5) ?
    C7 Fe1 C2 C1 . . . . 4.0(5) ?
    C11 Fe1 C2 C1 . . . . 44.5(5) ?
    C4 Fe1 C2 C1 . . . . -164.1(5) ?
    C8 Fe1 C2 C1 . . . . -39.4(5) ?
    C10 Fe1 C2 C6 . . . . -36.0(11) ?
    C9 Fe1 C2 C6 . . . . 170.2(4) ?
    C3 Fe1 C2 C6 . . . . 118.9(4) ?
    C5 Fe1 C2 C6 . . . . 37.6(3) ?
    C7 Fe1 C2 C6 . . . . -110.6(4) ?
    C11 Fe1 C2 C6 . . . . -70.1(4) ?
    C4 Fe1 C2 C6 . . . . 81.3(3) ?
    C8 Fe1 C2 C6 . . . . -154.0(3) ?
    C1 C2 C3 C4 . . . . 171.5(5) ?
    C6 C2 C3 C4 . . . . 0.4(6) ?
    Fe1 C2 C3 C4 . . . . 59.6(4) ?
    C1 C2 C3 Fe1 . . . . 111.8(6) ?
    C6 C2 C3 Fe1 . . . . -59.3(4) ?
    C2 Fe1 C3 C4 . . . . -119.0(4) ?
    C10 Fe1 C3 C4 . . . . 50.1(5) ?
    C6 Fe1 C3 C4 . . . . -80.5(3) ?
    C9 Fe1 C3 C4 . . . . 86.5(4) ?
    C5 Fe1 C3 C4 . . . . -37.0(3) ?
    C7 Fe1 C3 C4 . . . . 170.2(3) ?
    C11 Fe1 C3 C4 . . . . -156.4(10) ?
    C8 Fe1 C3 C4 . . . . 129.8(3) ?
    C10 Fe1 C3 C2 . . . . 169.1(4) ?
    C6 Fe1 C3 C2 . . . . 38.5(3) ?
    C9 Fe1 C3 C2 . . . . -154.5(3) ?
    C5 Fe1 C3 C2 . . . . 82.0(3) ?
    C7 Fe1 C3 C2 . . . . -70.8(4) ?
    C11 Fe1 C3 C2 . . . . -37.4(11) ?
    C4 Fe1 C3 C2 . . . . 119.0(4) ?
    C8 Fe1 C3 C2 . . . . -111.2(3) ?
    C2 C3 C4 C5 . . . . -0.6(6) ?
    Fe1 C3 C4 C5 . . . . 58.5(4) ?
    C2 C3 C4 Fe1 . . . . -59.0(4) ?
    C2 Fe1 C4 C5 . . . . -82.3(3) ?
    C10 Fe1 C4 C5 . . . . 84.9(4) ?
    C6 Fe1 C4 C5 . . . . -37.3(3) ?
    C9 Fe1 C4 C5 . . . . 128.7(3) ?
    C3 Fe1 C4 C5 . . . . -120.4(5) ?
    C7 Fe1 C4 C5 . . . . -161.3(11) ?
    C11 Fe1 C4 C5 . . . . 50.5(6) ?
    C8 Fe1 C4 C5 . . . . 168.5(3) ?
    C2 Fe1 C4 C3 . . . . 38.1(3) ?
    C10 Fe1 C4 C3 . . . . -154.6(3) ?
    C6 Fe1 C4 C3 . . . . 83.1(3) ?
    C9 Fe1 C4 C3 . . . . -110.8(3) ?
    C5 Fe1 C4 C3 . . . . 120.4(5) ?
    C7 Fe1 C4 C3 . . . . -40.8(13) ?
    C11 Fe1 C4 C3 . . . . 170.9(4) ?
    C8 Fe1 C4 C3 . . . . -71.1(4) ?
    C3 C4 C5 C6 . . . . 0.5(6) ?
    Fe1 C4 C5 C6 . . . . 59.0(4) ?
    C3 C4 C5 Fe1 . . . . -58.5(4) ?
    C2 Fe1 C5 C6 . . . . -38.7(3) ?
    C10 Fe1 C5 C6 . . . . 128.5(3) ?
    C9 Fe1 C5 C6 . . . . 168.8(3) ?
    C3 Fe1 C5 C6 . . . . -82.9(3) ?
    C7 Fe1 C5 C6 . . . . 52.8(6) ?
    C11 Fe1 C5 C6 . . . . 85.9(4) ?
    C4 Fe1 C5 C6 . . . . -119.9(4) ?
    C8 Fe1 C5 C6 . . . . -164.5(9) ?
    C2 Fe1 C5 C4 . . . . 81.2(3) ?
    C10 Fe1 C5 C4 . . . . -111.7(4) ?
    C6 Fe1 C5 C4 . . . . 119.9(4) ?
    C9 Fe1 C5 C4 . . . . -71.3(4) ?
    C3 Fe1 C5 C4 . . . . 37.0(3) ?
    C7 Fe1 C5 C4 . . . . 172.7(4) ?
    C11 Fe1 C5 C4 . . . . -154.2(3) ?
    C8 Fe1 C5 C4 . . . . -44.6(11) ?
    C4 C5 C6 C2 . . . . -0.3(6) ?
    Fe1 C5 C6 C2 . . . . 59.0(4) ?
    C4 C5 C6 Fe1 . . . . -59.3(4) ?
    C3 C2 C6 C5 . . . . -0.1(6) ?
    C1 C2 C6 C5 . . . . -172.2(5) ?
    Fe1 C2 C6 C5 . . . . -59.7(4) ?
    C3 C2 C6 Fe1 . . . . 59.6(4) ?
    C1 C2 C6 Fe1 . . . . -112.6(5) ?
    C2 Fe1 C6 C5 . . . . 118.7(5) ?
    C10 Fe1 C6 C5 . . . . -70.7(4) ?
    C9 Fe1 C6 C5 . . . . -40.4(11) ?
    C3 Fe1 C6 C5 . . . . 80.9(3) ?
    C7 Fe1 C6 C5 . . . . -153.4(3) ?
    C11 Fe1 C6 C5 . . . . -110.8(3) ?
    C4 Fe1 C6 C5 . . . . 37.3(3) ?
    C8 Fe1 C6 C5 . . . . 173.0(4) ?
    C10 Fe1 C6 C2 . . . . 170.6(3) ?
    C9 Fe1 C6 C2 . . . . -159.1(9) ?
    C3 Fe1 C6 C2 . . . . -37.9(3) ?
    C5 Fe1 C6 C2 . . . . -118.7(5) ?
    C7 Fe1 C6 C2 . . . . 87.9(4) ?
    C11 Fe1 C6 C2 . . . . 130.4(3) ?
    C4 Fe1 C6 C2 . . . . -81.4(3) ?
    C8 Fe1 C6 C2 . . . . 54.2(6) ?
    C2 Fe1 C7 C11 . . . . 129.3(4) ?
    C10 Fe1 C7 C11 . . . . -37.4(4) ?
    C6 Fe1 C7 C11 . . . . 84.6(4) ?
    C9 Fe1 C7 C11 . . . . -81.9(4) ?
    C3 Fe1 C7 C11 . . . . 170.3(3) ?
    C5 Fe1 C7 C11 . . . . 48.9(6) ?
    C4 Fe1 C7 C11 . . . . -155.9(11) ?
    C8 Fe1 C7 C11 . . . . -119.3(5) ?
    C2 Fe1 C7 C8 . . . . -111.3(4) ?
    C10 Fe1 C7 C8 . . . . 81.9(4) ?
    C6 Fe1 C7 C8 . . . . -156.0(3) ?
    C9 Fe1 C7 C8 . . . . 37.4(3) ?
    C3 Fe1 C7 C8 . . . . -70.4(4) ?
    C5 Fe1 C7 C8 . . . . 168.3(4) ?
    C11 Fe1 C7 C8 . . . . 119.3(5) ?
    C4 Fe1 C7 C8 . . . . -36.5(14) ?
    C11 C7 C8 C9 . . . . 1.6(7) ?
    Fe1 C7 C8 C9 . . . . -58.2(4) ?
    C11 C7 C8 Fe1 . . . . 59.8(4) ?
    C2 Fe1 C8 C9 . . . . -153.7(3) ?
    C10 Fe1 C8 C9 . . . . 38.4(4) ?
    C6 Fe1 C8 C9 . . . . 168.5(4) ?
    C3 Fe1 C8 C9 . . . . -109.8(4) ?
    C5 Fe1 C8 C9 . . . . -32.8(12) ?
    C7 Fe1 C8 C9 . . . . 119.6(5) ?
    C11 Fe1 C8 C9 . . . . 82.1(4) ?
    C4 Fe1 C8 C9 . . . . -69.3(4) ?
    C2 Fe1 C8 C7 . . . . 86.7(4) ?
    C10 Fe1 C8 C7 . . . . -81.2(4) ?
    C6 Fe1 C8 C7 . . . . 49.0(6) ?
    C9 Fe1 C8 C7 . . . . -119.6(5) ?
    C3 Fe1 C8 C7 . . . . 130.6(3) ?
    C5 Fe1 C8 C7 . . . . -152.4(9) ?
    C11 Fe1 C8 C7 . . . . -37.5(4) ?
    C4 Fe1 C8 C7 . . . . 171.2(3) ?
    C7 C8 C9 C10 . . . . -1.2(6) ?
    Fe1 C8 C9 C10 . . . . -59.5(4) ?
    C7 C8 C9 Fe1 . . . . 58.3(4) ?
    C2 Fe1 C9 C8 . . . . 52.8(6) ?
    C10 Fe1 C9 C8 . . . . -118.7(5) ?
    C6 Fe1 C9 C8 . . . . -156.1(9) ?
    C3 Fe1 C9 C8 . . . . 87.9(4) ?
    C5 Fe1 C9 C8 . . . . 171.3(3) ?
    C7 Fe1 C9 C8 . . . . -37.5(4) ?
    C11 Fe1 C9 C8 . . . . -81.1(4) ?
    C4 Fe1 C9 C8 . . . . 130.9(3) ?
    C2 Fe1 C9 C10 . . . . 171.5(4) ?
    C6 Fe1 C9 C10 . . . . -37.4(12) ?
    C3 Fe1 C9 C10 . . . . -153.4(3) ?
    C5 Fe1 C9 C10 . . . . -70.0(4) ?
    C7 Fe1 C9 C10 . . . . 81.2(4) ?
    C11 Fe1 C9 C10 . . . . 37.6(4) ?
    C4 Fe1 C9 C10 . . . . -110.4(4) ?
    C8 Fe1 C9 C10 . . . . 118.7(5) ?
    C8 C9 C10 C11 . . . . 0.4(7) ?
    Fe1 C9 C10 C11 . . . . -60.0(4) ?
    C8 C9 C10 Fe1 . . . . 60.4(4) ?
    C2 Fe1 C10 C11 . . . . -41.9(11) ?
    C6 Fe1 C10 C11 . . . . -71.4(4) ?
    C9 Fe1 C10 C11 . . . . 118.9(5) ?
    C3 Fe1 C10 C11 . . . . 172.1(4) ?
    C5 Fe1 C10 C11 . . . . -111.3(4) ?
    C7 Fe1 C10 C11 . . . . 37.4(3) ?
    C4 Fe1 C10 C11 . . . . -153.9(3) ?
    C8 Fe1 C10 C11 . . . . 81.2(4) ?
    C2 Fe1 C10 C9 . . . . -160.8(9) ?
    C6 Fe1 C10 C9 . . . . 169.6(3) ?
    C3 Fe1 C10 C9 . . . . 53.2(6) ?
    C5 Fe1 C10 C9 . . . . 129.8(4) ?
    C7 Fe1 C10 C9 . . . . -81.6(4) ?
    C11 Fe1 C10 C9 . . . . -118.9(5) ?
    C4 Fe1 C10 C9 . . . . 87.2(4) ?
    C8 Fe1 C10 C9 . . . . -37.7(4) ?
    C9 C10 C11 C7 . . . . 0.6(7) ?
    Fe1 C10 C11 C7 . . . . -59.0(4) ?
    C9 C10 C11 Fe1 . . . . 59.6(4) ?
    C8 C7 C11 C10 . . . . -1.3(7) ?
    Fe1 C7 C11 C10 . . . . 58.7(4) ?
    C8 C7 C11 Fe1 . . . . -60.1(4) ?
    C2 Fe1 C11 C10 . . . . 169.0(3) ?
    C6 Fe1 C11 C10 . . . . 128.0(3) ?
    C9 Fe1 C11 C10 . . . . -38.3(3) ?
    C3 Fe1 C11 C10 . . . . -159.9(9) ?
    C5 Fe1 C11 C10 . . . . 85.2(4) ?
    C7 Fe1 C11 C10 . . . . -119.6(5) ?
    C4 Fe1 C11 C10 . . . . 51.1(6) ?
    C8 Fe1 C11 C10 . . . . -82.0(4) ?
    C2 Fe1 C11 C7 . . . . -71.4(4) ?
    C10 Fe1 C11 C7 . . . . 119.6(5) ?
    C6 Fe1 C11 C7 . . . . -112.4(4) ?
    C9 Fe1 C11 C7 . . . . 81.4(4) ?
    C3 Fe1 C11 C7 . . . . -40.3(12) ?
    C5 Fe1 C11 C7 . . . . -155.2(4) ?
    C4 Fe1 C11 C7 . . . . 170.8(4) ?
    C8 Fe1 C11 C7 . . . . 37.7(4) ?
    C1 N1 C12 C13 . . . . -105.6(6) ?
    Pd1 N1 C12 C13 . . . . 76.5(5) ?
    C16 O1 C13 C14 . . . . 1.4(7) ?
    C16 O1 C13 C12 . . . . -179.1(5) ?
    N1 C12 C13 C14 . . . . -117.7(7) ?
    N1 C12 C13 O1 . . . . 62.9(7) ?
    O1 C13 C14 C15 . . . . -1.0(7) ?
    C12 C13 C14 C15 . . . . 179.6(7) ?
    C13 C14 C15 C16 . . . . 0.2(8) ?
    C14 C15 C16 O1 . . . . 0.7(9) ?
    C13 O1 C16 C15 . . . . -1.3(8) ?
data_New_Global_Publ_Block
_journal_date_recd_electronic     2012-02-16
_journal_date_accepted     2012-03-01
_journal_name_full     'Acta Crystallographica, Section E'
_journal_year     2012
_journal_volume     68
_journal_issue      4
_journal_page_first     m387
_journal_page_last     m387
_journal_paper_category     QM
_journal_paper_doi     10.1107/S1600536812009191
_journal_coeditor_code     PK2391
_publ_section_title
;\
Dichloridobis[(ferrocenylmethylidene)(furan-2-ylmethyl)amine-\k<i>N</i>]\
palladium(II)
;
loop_
    _publ_author_name
    _publ_author_footnote
    _publ_author_address
    'Motswainyana, William M.' .
;
Chemistry Department
University of the Western Cape
Modderdam Road
Private bag X17
Bellville
7535
South Africa
;
    'Onani, Martin O.' .
;
Chemistry Department
University of the Western Cape
Modderdam Road
Private bag X17
Bellville
7535
South Africa
;
    'Lalancette^*^, Roger A.' .
;
Carl A. Olson Memorial Laboratories
Department of Chemistry
Rutgers University
Newark, NJ 07102 USA
;
data_global
_publ_contact_author
;
      Roger A. Lalancette
      Carl A. Olson Memorial Laboratories
      Department of Chemistry
      Rutgers University
      Newark NJ 07102 USA
;
_publ_contact_author_email     'rogerlal@andromeda.rutgers.edu'
_publ_contact_author_fax     973-353-1264
_publ_contact_author_phone     973-353-5646
