# Supplementary material for: Dichloridobis[(ferrocenyl­methyl­idene)(furan-2-ylmeth­yl)amine-κN]palladium(II)
Source: Acta Crystallogr Sect E Struct Rep Online. 2012 Mar 7;68(Pt 4):m387. doi: 10.1107/S1600536812009191 (PMC3343801; doi:10.1107/S1600536812009191)
Supplement: Supplementary file 2 [file e-68-0m387-Isup2.hkl]

# 
# h,k,l, Fc-squared, Fo-squared, sigma(Fo-squared) and status flag 
# 
data_I
_shelx_title ' 020812FERROCENE in P2(1)/n' 
_shelx_refln_list_code          4 
_shelx_F_calc_maximum      274.92 
_exptl_crystal_F_000       768.00 
_reflns_d_resolution_high  0.8123 
 
loop_ 
 _symmetry_equiv_pos_as_xyz 
 'x, y, z' 
 '-x+1/2, y+1/2, -z+1/2' 
 '-x, -y, -z' 
 'x-1/2, -y-1/2, z-1/2' 
 
_cell_length_a    12.2113 
_cell_length_b     7.3439 
_cell_length_c    16.3647 
_cell_angle_alpha  90.000 
_cell_angle_beta  100.616 
_cell_angle_gamma  90.000 
 
_shelx_F_squared_multiplier     1.000 
 
loop_ 
 _refln_index_h 
 _refln_index_k 
 _refln_index_l 
 _refln_F_squared_calc 
 _refln_F_squared_meas 
 _refln_F_squared_sigma 
 _refln_observed_status 
   2   0   0      281.83      261.17     30.49 o 
   4   0   0     6520.66     6662.05    218.29 o 
   6   0   0    17311.94    17271.21    451.66 o 
   8   0   0     6658.71     7302.56    335.24 o 
  10   0   0     4749.89     5017.28    277.85 o 
  12   0   0     4513.74     4811.43    288.51 o 
  14   0   0     1157.61      943.30    116.15 o 
   1   1   0    16031.51    15556.72    292.01 o 
   2   1   0    18352.49    18795.69    345.34 o 
   3   1   0     6050.68     5762.41    144.58 o 
   4   1   0     4349.44     4486.29    108.45 o 
   5   1   0     6785.58     7522.89    196.59 o 
   6   1   0       79.25      104.25     34.56 o 
   7   1   0     3420.84     3525.97    135.29 o 
   8   1   0     1829.67     1992.21    113.45 o 
   9   1   0     3432.46     3775.00    144.25 o 
  10   1   0     2358.77     2456.49    136.52 o 
  11   1   0      568.50      521.98     85.61 o 
  12   1   0       15.58      -28.18     77.79 o 
  13   1   0      936.49     1182.18    131.19 o 
  14   1   0      308.76      345.57     84.82 o 
   0   2   0      113.98       50.94     26.02 o 
   1   2   0      281.25      285.10     25.33 o 
   2   2   0      174.76      206.28     21.31 o 
   3   2   0       57.88       55.68     21.91 o 
   4   2   0     6475.57     6708.42    179.53 o 
   5   2   0       46.54       44.04     27.38 o 
   6   2   0     2021.94     2167.81     85.27 o 
   7   2   0       49.82       61.26     48.27 o 
   8   2   0     3418.33     3334.40    121.18 o 
   9   2   0      264.00       87.68     44.47 o 
  10   2   0     1005.01     1148.14     83.56 o 
  11   2   0       85.50      113.77     74.45 o 
  12   2   0      800.78      792.51    152.50 o 
  13   2   0       65.56       31.34     55.03 o 
   1   3   0     1518.19     1487.10     57.83 o 
   2   3   0     1828.07     1811.85     61.26 o 
   3   3   0     2827.52     3050.12     93.69 o 
   4   3   0     3660.46     3823.38    121.40 o 
   5   3   0     3400.77     3797.00    187.72 o 
   6   3   0       45.21       42.57     30.44 o 
   7   3   0     1196.71     1237.53    109.91 o 
   8   3   0      657.55      638.49     56.85 o 
   9   3   0     1067.52     1246.14    119.68 o 
  10   3   0      950.36      993.36     86.53 o 
  11   3   0      855.20     1090.19    103.38 o 
  12   3   0      178.69      323.99    109.96 o 
  13   3   0     1074.14     1128.57    111.58 o 
   0   4   0    21258.35    22600.84   1521.66 o 
   1   4   0      367.52      394.98     43.13 o 
   2   4   0     3046.75     3072.48    114.86 o 
   3   4   0       37.04      -23.99     28.02 o 
   4   4   0     2159.37     2041.42    102.37 o 
   5   4   0        4.66       14.72     30.06 o 
   6   4   0     9167.42     9184.69    192.83 o 
   7   4   0      115.74      165.44     50.19 o 
   8   4   0     3226.43     3065.08    114.75 o 
   9   4   0      215.32      318.45     73.37 o 
  10   4   0     1195.04     1484.50    124.06 o 
  11   4   0       16.33       78.80     77.16 o 
  12   4   0     4824.78     4658.77    199.11 o 
   1   5   0     2189.31     2143.53    135.59 o 
   2   5   0     1041.61      993.66     72.19 o 
   3   5   0     3897.20     3876.67    124.80 o 
   4   5   0      326.12      304.34     43.73 o 
   5   5   0      620.56      622.05     54.52 o 
   6   5   0        5.64       -8.94     48.36 o 
   7   5   0     1189.61     1342.36    104.39 o 
   8   5   0      554.98      594.72     69.98 o 
   9   5   0     2494.20     2556.25    134.52 o 
  10   5   0      308.56      406.03    105.02 o 
  11   5   0     1238.72     1196.03    118.80 o 
   0   6   0       32.83       62.44     67.82 o 
   1   6   0      244.83      189.99     64.16 o 
   2   6   0      356.90      355.07     66.54 o 
   3   6   0       55.24        6.94     52.23 o 
   4   6   0     1598.75     1768.11    120.59 o 
   5   6   0       34.77       70.67     64.91 o 
   6   6   0       60.95       72.87     74.09 o 
   7   6   0       54.26      153.67     96.94 o 
   8   6   0      815.89     1014.92     97.81 o 
   9   6   0        1.52      155.16     89.53 o 
  10   6   0      830.25     1003.53    118.82 o 
   1   7   0     1857.96     2455.83    181.94 o 
   2   7   0      905.69     1072.39    252.09 o 
   3   7   0      394.39      376.18    128.53 o 
   4   7   0      119.16       91.58    110.57 o 
   5   7   0     1087.31     1306.44    149.39 o 
   6   7   0       71.23       -9.61    102.82 o 
   7   7   0      666.48      925.55    140.63 o 
   8   7   0      628.16      570.46    106.24 o 
   1   8   0      144.85      228.99    193.83 o 
   2   8   0      262.21      180.53    167.23 o 
   3   8   0       29.26      -74.11    163.43 o 
   4   8   0     1566.23     1872.74    305.00 o 
   5   8   0       91.76       34.21    146.32 o 
   6   8   0     2515.52     2531.19    265.09 o 
 -13   0   1     3553.02     3143.33    310.22 o 
 -11   0   1     3436.94     3468.78    237.28 o 
  -9   0   1     8247.41     9205.81    409.08 o 
  -7   0   1    11156.23    12209.38    695.51 o 
  -5   0   1     3720.68     3906.27    144.41 o 
  -3   0   1    69584.98    70436.30   2843.09 o 
  -1   0   1    24730.01    26138.08    749.46 o 
   1   0   1      231.68      159.66     23.52 o 
   3   0   1    37587.12    38054.45   1915.71 o 
   5   0   1     9971.62     9559.77    258.65 o 
   7   0   1     4657.99     5195.29    250.86 o 
   9   0   1     7875.71     8413.28    310.82 o 
  11   0   1     4135.82     4071.74    266.10 o 
  13   0   1      345.95      360.81    102.72 o 
 -14   1   1      722.15      614.81     73.53 o 
 -13   1   1     1049.28     1049.93     96.77 o 
 -12   1   1     2042.87     2051.75    144.99 o 
 -11   1   1      207.60      195.93     68.48 o 
 -10   1   1     1384.25     1422.82    111.97 o 
  -9   1   1      237.64      251.63     55.55 o 
  -8   1   1     3275.18     3498.74    150.04 o 
  -7   1   1     3581.01     3877.26    163.26 o 
  -6   1   1     9876.02    10022.81    314.96 o 
  -5   1   1     1313.15     1456.33     61.98 o 
  -4   1   1     6999.11     6918.03    154.34 o 
  -3   1   1       42.94       33.29     18.05 o 
  -2   1   1      881.33      806.95     26.58 o 
  -1   1   1     9017.51     9721.90    213.27 o 
   0   1   1    12117.73    11431.19    219.13 o 
   1   1   1     2474.39     2380.38     48.92 o 
   2   1   1     7066.69     6834.96    142.04 o 
   3   1   1      734.56      750.21     41.61 o 
   4   1   1     4900.89     4903.26    132.19 o 
   5   1   1     8514.33     8469.12    221.48 o 
   6   1   1     1925.80     1985.50     84.33 o 
   7   1   1      212.84      224.93     45.12 o 
   8   1   1     4430.25     4802.01    160.70 o 
   9   1   1      562.27      618.70     70.22 o 
  10   1   1     1441.30     1366.30    115.24 o 
  11   1   1      684.60      652.54     91.15 o 
  12   1   1     1435.38     1467.08    129.52 o 
  13   1   1       10.93      -56.62     73.99 o 
  14   1   1      718.40      577.79     90.32 o 
 -14   2   1        5.73       33.26    107.37 o 
 -13   2   1      387.10      482.24     70.51 o 
 -12   2   1        5.70       -5.64     73.01 o 
 -11   2   1     1703.36     1763.63    135.19 o 
 -10   2   1       86.49       66.17     53.70 o 
  -9   2   1      233.99      274.65     51.70 o 
  -8   2   1      630.04      742.94    102.41 o 
  -7   2   1      119.19      121.53     42.59 o 
  -6   2   1      224.71      265.54     40.17 o 
  -5   2   1     8278.56     8491.84    198.25 o 
  -4   2   1      854.48      877.07     54.85 o 
  -3   2   1      295.17      289.50     26.84 o 
  -2   2   1     3128.44     3400.31     81.14 o 
  -1   2   1     1158.36     1219.61     35.05 o 
   0   2   1     7230.04     7412.49    191.35 o 
   1   2   1     4629.03     4049.78    128.10 o 
   2   2   1       31.56       34.15     16.58 o 
   3   2   1      786.97      863.17     50.63 o 
   4   2   1        4.23       -8.58     22.65 o 
   5   2   1      115.13      137.63     29.45 o 
   6   2   1     1445.50     1552.22     88.72 o 
   7   2   1     8656.39     9501.05    258.13 o 
   8   2   1       78.79        9.60     40.43 o 
   9   2   1      587.68      504.98     53.86 o 
  10   2   1      742.58      739.80     71.02 o 
  11   2   1      571.69      681.55     93.33 o 
  12   2   1        8.73       90.19     75.11 o 
  13   2   1     1260.28     1136.87    117.12 o 
 -13   3   1      933.08      917.72    138.82 o 
 -12   3   1      989.74     1005.25     90.20 o 
 -11   3   1      250.18      265.33     83.45 o 
 -10   3   1      431.36      486.66     59.64 o 
  -9   3   1       18.56       50.36     47.47 o 
  -8   3   1     3008.15     2989.89    106.70 o 
  -7   3   1     4460.43     4207.20    258.35 o 
  -6   3   1      846.92      824.67     89.01 o 
  -5   3   1      116.26      121.47     29.49 o 
  -4   3   1      903.99      909.76     94.90 o 
  -3   3   1     1356.23     1386.60     58.25 o 
  -2   3   1     5265.07     5299.30    133.70 o 
  -1   3   1     6527.40     6463.62    156.29 o 
   0   3   1     3374.72     3435.14    108.74 o 
   1   3   1      125.02       89.62     27.09 o 
   2   3   1     2989.68     3116.74    107.74 o 
   3   3   1     1961.13     2064.62     79.61 o 
   4   3   1     6883.66     7389.36    202.13 o 
   5   3   1     7636.28     8333.80    230.22 o 
   6   3   1      864.25      795.69     92.17 o 
   7   3   1      701.22      828.38     60.51 o 
   8   3   1     1002.93      996.53     78.63 o 
   9   3   1      492.61      389.02     53.60 o 
  10   3   1     2961.59     2868.56    108.45 o 
  11   3   1      783.40      938.75     93.84 o 
  12   3   1      576.29      802.45    196.95 o 
  13   3   1        0.83      126.56     68.86 o 
 -12   4   1      149.02      177.65     86.44 o 
 -11   4   1      320.69      273.24     80.41 o 
 -10   4   1       21.42       21.32     62.85 o 
  -9   4   1     8436.82     8844.89    293.41 o 
  -8   4   1       20.98      103.49     47.08 o 
  -7   4   1     1829.86     1664.90     98.84 o 
  -6   4   1      722.49      714.53     58.62 o 
  -5   4   1      167.67      167.59     28.73 o 
  -4   4   1      229.22      235.13     41.55 o 
  -3   4   1    19945.52    20633.13    567.13 o 
  -2   4   1      155.86      136.62     51.69 o 
  -1   4   1    10122.06    10213.78    274.49 o 
   0   4   1      317.49      271.75     41.55 o 
   1   4   1      841.27      883.16     70.80 o 
   2   4   1       11.35      -16.40     36.03 o 
   3   4   1    15532.20    15497.01    387.10 o 
   4   4   1      922.03      844.36     73.73 o 
   5   4   1     8890.28     9292.79    263.72 o 
   6   4   1       81.45       46.73     36.58 o 
   7   4   1     1096.73     1068.80     77.91 o 
   8   4   1      314.27      375.67     66.36 o 
   9   4   1     2976.90     2976.10    186.68 o 
  10   4   1        1.80      -28.39     83.11 o 
  11   4   1     4117.18     4499.22    205.93 o 
  12   4   1      116.78      123.40     76.96 o 
 -11   5   1       75.61       80.49     55.01 o 
 -10   5   1      384.71      466.90     84.30 o 
  -9   5   1       46.32      139.16     67.88 o 
  -8   5   1      754.44      834.44     78.81 o 
  -7   5   1     2191.80     2167.15    121.95 o 
  -6   5   1     1608.42     1775.12    104.56 o 
  -5   5   1       11.69      -45.66     45.66 o 
  -4   5   1     4684.25     4693.87    128.50 o 
  -3   5   1      134.96      104.43     43.29 o 
  -2   5   1     3376.02     3248.84    118.76 o 
  -1   5   1     2608.59     2541.74    143.18 o 
   0   5   1     3383.06     3487.32    325.56 o 
   1   5   1      142.39       47.50     46.51 o 
   2   5   1     1730.82     1723.41    143.04 o 
   3   5   1       35.53       12.05     43.17 o 
   4   5   1     1021.73      964.05     74.30 o 
   5   5   1     3331.99     3508.09    148.19 o 
   6   5   1     5457.00     5702.14    176.82 o 
   7   5   1        2.73        0.40     70.36 o 
   8   5   1     1609.81     1631.57    134.15 o 
   9   5   1      156.39      172.54    102.69 o 
  10   5   1      442.06      554.48     93.18 o 
  11   5   1     1489.83     1443.16    122.60 o 
 -10   6   1        8.21       26.67     56.17 o 
  -9   6   1       27.93      117.96     80.16 o 
  -8   6   1       21.86       37.82     74.79 o 
  -7   6   1      238.49      318.98     87.55 o 
  -6   6   1      202.14      280.13     78.39 o 
  -5   6   1     2764.04     3052.14    141.83 o 
  -4   6   1      480.54      537.74     76.49 o 
  -3   6   1       67.05       98.08     55.18 o 
  -2   6   1       79.91      106.91     52.14 o 
  -1   6   1      478.68      450.17     75.31 o 
   0   6   1       12.50       40.22     67.09 o 
   1   6   1     2300.99     2537.60    178.01 o 
   2   6   1       34.97       82.98     79.00 o 
   3   6   1       60.43       75.90     68.05 o 
   4   6   1       45.37       52.13     72.37 o 
   5   6   1      357.13      329.31     92.24 o 
   6   6   1       21.37      -25.08     90.16 o 
   7   6   1     3047.55     2981.31    179.26 o 
   8   6   1       43.40      -25.47     80.22 o 
   9   6   1      228.42      171.96     70.11 o 
  10   6   1        7.19      -57.01    103.57 o 
  -8   7   1      708.33      986.34    123.09 o 
  -7   7   1     1783.19     1962.24    141.60 o 
  -6   7   1      408.81      540.14    127.27 o 
  -5   7   1       81.64       65.23     87.38 o 
  -4   7   1     1252.80     1757.45    150.69 o 
  -3   7   1       46.75      123.00     91.90 o 
  -2   7   1     1866.31     2449.05    226.04 o 
  -1   7   1     1998.86     2515.94    227.95 o 
   0   7   1      713.57      768.04    138.16 o 
   1   7   1       37.37       76.81    121.60 o 
   2   7   1      986.62     1221.85    179.37 o 
   3   7   1       18.86       58.27    138.38 o 
   4   7   1     1719.51     1865.74    193.35 o 
   5   7   1      951.63      882.33    125.43 o 
   6   7   1      691.78      588.48    113.44 o 
   7   7   1       40.43       24.46     78.34 o 
   8   7   1      523.61      551.37     90.40 o 
  -6   8   1       55.46       89.31    131.12 o 
  -5   8   1      173.25      181.52    107.08 o 
  -4   8   1      172.83        1.90    158.67 o 
  -3   8   1     2422.92     2346.86    340.15 o 
  -2   8   1       19.03     -133.02    172.93 o 
   0   8   1       33.45       61.76    142.52 o 
   1   8   1      274.57      276.20    118.83 o 
   2   8   1       92.26      121.05    113.54 o 
   3   8   1     3730.18     4080.07    556.79 o 
   4   8   1        5.22      -90.26    142.52 o 
   5   8   1     1139.55     1194.33    260.34 o 
 -14   0   2      166.30       25.49     70.53 o 
 -12   0   2     4533.22     4807.22    285.23 o 
 -10   0   2     6032.83     7098.17    343.97 o 
  -6   0   2    13630.10    14299.70    780.07 o 
  -4   0   2    28642.48    27622.57    987.31 o 
  -2   0   2      153.99      162.49     18.53 o 
   0   0   2    10691.91    10504.24    328.30 o 
   2   0   2    75579.44    75760.38   2263.11 o 
   4   0   2     8239.12     8826.10    283.17 o 
   6   0   2     1664.26     1496.51    112.19 o 
   8   0   2    12169.81    12766.05    435.37 o 
  10   0   2       79.13       48.34     80.21 o 
  12   0   2     1961.97     1925.37    408.09 o 
  14   0   2     2692.90     2633.81    239.44 o 
 -14   1   2      253.60      169.19     50.55 o 
 -13   1   2      828.16      874.04     92.58 o 
 -12   1   2      237.88      230.69     76.51 o 
 -11   1   2     2189.95     2399.25    142.48 o 
 -10   1   2     1649.51     1751.76    118.05 o 
  -9   1   2     2504.89     2759.30    138.48 o 
  -8   1   2     2650.31     2922.28    133.75 o 
  -7   1   2      950.69     1009.32     87.16 o 
  -6   1   2      695.71      676.34     56.97 o 
  -5   1   2     6922.94     6834.01    159.20 o 
  -4   1   2     5311.94     5246.45    135.87 o 
  -3   1   2     9027.96     8448.39    181.26 o 
  -2   1   2     3557.19     3631.54     78.68 o 
  -1   1   2     8150.04     7896.06    162.20 o 
   0   1   2    25208.45    23295.64    435.35 o 
   1   1   2    15827.59    15125.02    299.48 o 
   2   1   2     8339.31     8549.02    175.87 o 
   3   1   2     6176.02     6002.39    132.16 o 
   4   1   2     7522.96     7798.26    169.61 o 
   5   1   2     4531.72     4533.46    121.98 o 
   6   1   2      519.72      465.75     72.29 o 
   7   1   2     2701.91     2910.86    106.92 o 
   8   1   2     1344.47     1323.86     79.47 o 
   9   1   2     1839.34     1757.38    104.28 o 
  10   1   2      873.30      800.10     94.06 o 
  11   1   2     2706.74     2635.70    157.89 o 
  12   1   2      346.69      420.91     87.08 o 
  13   1   2      359.42      193.50     78.17 o 
 -14   2   2     1632.79     1537.34    193.83 o 
 -13   2   2       21.23      -37.75     55.78 o 
 -12   2   2      262.58      269.84     72.28 o 
 -11   2   2       39.67      -14.00     63.30 o 
 -10   2   2      667.50      707.59    113.90 o 
  -9   2   2      339.38      304.35     46.94 o 
  -8   2   2     6032.55     6362.39    217.70 o 
  -7   2   2      113.19      150.93     38.38 o 
  -6   2   2     2857.47     2890.34    107.39 o 
  -5   2   2     1388.44     1476.28     71.18 o 
  -4   2   2       13.32       54.02     27.10 o 
  -3   2   2       73.90       87.17     20.36 o 
  -2   2   2     6949.35     6408.26    136.88 o 
  -1   2   2     7540.21     7393.36    167.06 o 
   0   2   2      124.11      105.16     19.34 o 
   1   2   2       54.72       41.21     20.27 o 
   2   2   2       85.00       82.07     19.53 o 
   3   2   2      529.95      515.39     36.53 o 
   4   2   2    18529.61    19505.82    475.47 o 
   5   2   2      173.20      146.99     31.14 o 
   6   2   2      520.52      498.39     91.51 o 
   7   2   2      132.90      209.66     42.19 o 
   8   2   2       75.92       23.83     35.87 o 
   9   2   2      599.27      533.74     57.76 o 
  10   2   2     5994.74     5322.70    163.81 o 
  11   2   2      265.48      286.52     70.72 o 
  12   2   2      609.81      548.72     88.63 o 
  13   2   2       52.03       51.01     69.54 o 
 -13   3   2      918.55      797.10     89.13 o 
 -12   3   2      339.22      266.87     83.84 o 
 -11   3   2      212.85      173.99     77.74 o 
 -10   3   2     1402.13     1502.60    114.27 o 
  -9   3   2     2233.07     2320.15    107.22 o 
  -8   3   2     1022.90      935.55     67.05 o 
  -7   3   2     2295.88     2212.40     76.80 o 
  -6   3   2      185.81      356.13     64.27 o 
  -5   3   2     2037.93     1952.48    124.53 o 
  -4   3   2     6048.74     6140.99    170.80 o 
  -3   3   2     2225.41     2172.70     77.27 o 
  -2   3   2      524.82      530.36     49.52 o 
  -1   3   2     1420.71     1252.77     72.81 o 
   0   3   2      299.04      247.07     30.00 o 
   1   3   2     6148.63     6120.53    156.00 o 
   2   3   2     7637.66     7810.70    235.95 o 
   3   3   2     4973.97     5308.59    151.87 o 
   4   3   2     8839.22     9390.42    249.19 o 
   5   3   2     2346.82     2412.46    102.23 o 
   6   3   2     2037.63     2080.02    101.99 o 
   7   3   2     4112.34     4133.41    130.93 o 
   8   3   2     1653.85     1792.96    126.55 o 
   9   3   2      543.88      421.71     72.53 o 
  10   3   2      641.29      655.03     73.58 o 
  11   3   2     2035.31     1988.07    125.19 o 
  12   3   2      189.26      269.42     89.03 o 
 -12   4   2     2771.23     2740.24    192.15 o 
 -11   4   2      111.11       88.37     67.88 o 
 -10   4   2     1789.65     1813.03    132.49 o 
  -9   4   2       55.31       35.55     52.70 o 
  -8   4   2     1419.39     1421.83    103.15 o 
  -7   4   2       11.63        2.85     45.34 o 
  -6   4   2     4110.36     4122.38    120.07 o 
  -5   4   2      170.42      209.37     37.61 o 
  -4   4   2     8818.70     8914.71    272.04 o 
  -3   4   2      250.71      180.46     53.43 o 
  -2   4   2      169.61      111.75     46.56 o 
  -1   4   2       16.92       15.37     47.87 o 
   0   4   2     6927.63     7432.06    244.57 o 
   1   4   2        5.69       20.00     34.98 o 
   2   4   2    15719.71    16190.38    471.36 o 
   3   4   2       85.17       65.17     31.29 o 
   4   4   2       76.86       50.34     32.54 o 
   5   4   2       74.11       82.51     48.68 o 
   6   4   2     3821.34     3699.89    134.41 o 
   7   4   2       34.04       77.04     43.70 o 
   8   4   2     4343.72     4505.44    169.68 o 
   9   4   2      157.42       87.35     64.51 o 
  10   4   2      965.16     1130.68     98.16 o 
  11   4   2       24.30       16.17     73.75 o 
  12   4   2      958.16     1055.16    278.87 o 
 -11   5   2      322.54      573.74    141.65 o 
 -10   5   2     1132.76     1157.32     97.58 o 
  -9   5   2     2468.46     2539.99    233.14 o 
  -8   5   2      593.15      608.46     72.83 o 
  -7   5   2     1583.83     1759.40    162.45 o 
  -6   5   2       77.42      142.60     52.76 o 
  -5   5   2     1846.56     1895.25    102.10 o 
  -4   5   2     3361.46     3204.79    103.43 o 
  -3   5   2     2327.25     2324.96     97.97 o 
  -2   5   2     1348.52     1444.24     95.41 o 
  -1   5   2     3644.30     3937.59    210.70 o 
   0   5   2       65.66      -24.88     53.19 o 
   1   5   2     1325.41     1238.02    113.17 o 
   2   5   2     1820.60     1915.46    157.44 o 
   3   5   2      828.64      737.14     67.86 o 
   4   5   2     1322.02     1340.91     88.28 o 
   5   5   2     1763.17     1858.84    118.09 o 
   6   5   2      100.00       24.53     59.48 o 
   7   5   2     1414.60     1601.36    129.49 o 
   8   5   2     1943.90     2160.60    141.63 o 
   9   5   2      408.19      491.61    102.50 o 
  10   5   2      546.13      618.25     93.65 o 
  11   5   2     1185.19     1231.28    125.36 o 
 -10   6   2       28.14      -27.25     54.67 o 
  -9   6   2      105.59      169.59     65.43 o 
  -8   6   2     3840.31     4100.33    182.01 o 
  -7   6   2       61.26      136.45     72.25 o 
  -6   6   2      185.74      242.44     77.83 o 
  -5   6   2      106.38      150.12     67.77 o 
  -4   6   2      177.03      153.41     64.98 o 
  -3   6   2      137.77      115.88     61.28 o 
  -2   6   2     3957.54     4135.09    177.42 o 
  -1   6   2      105.10       85.07     56.34 o 
   0   6   2      949.83      997.82    127.57 o 
   1   6   2       16.72       16.35     69.53 o 
   2   6   2       92.24       28.63     78.46 o 
   3   6   2        8.14       38.07     69.04 o 
   4   6   2     1040.97     1166.26    120.03 o 
   5   6   2       65.90      -34.23     86.94 o 
   6   6   2      134.52      126.59     95.34 o 
   7   6   2       33.37      125.73     97.33 o 
   8   6   2       34.76       76.49     81.37 o 
   9   6   2      116.77      218.99    109.22 o 
  10   6   2     1667.20     2093.17    210.93 o 
  -9   7   2     1003.79     1086.97    158.67 o 
  -8   7   2      177.44      183.45     84.08 o 
  -7   7   2      680.36      801.54     98.87 o 
  -6   7   2      165.10       49.44     87.93 o 
  -5   7   2     2304.64     2350.31    180.28 o 
  -4   7   2     1503.55     1695.47    153.18 o 
  -3   7   2      255.59       85.50     91.84 o 
  -2   7   2     1179.20     1382.93    156.11 o 
  -1   7   2      441.62      576.60    127.79 o 
   0   7   2      327.44      287.45    121.48 o 
   1   7   2     2190.08     2438.02    343.95 o 
   2   7   2     1281.70     1433.58    189.68 o 
   3   7   2     1250.61     1542.55    238.44 o 
   4   7   2      437.56      416.07    121.26 o 
   5   7   2      472.74      278.06    112.81 o 
   6   7   2      141.40      194.14     88.59 o 
   7   7   2      819.45      919.29     95.13 o 
   8   7   2      539.76      572.94    151.07 o 
  -6   8   2     1178.31     1017.61    234.69 o 
  -5   8   2        0.59      -93.34     93.34 o 
  -4   8   2     1719.61     1627.84    201.59 o 
  -3   8   2      132.41      514.48    304.52 o 
  -2   8   2       49.87      -55.11    116.87 o 
  -1   8   2      163.36      214.73    136.82 o 
   0   8   2     1669.51     2448.64    313.07 o 
   1   8   2       25.41      161.82    108.90 o 
   2   8   2     2512.87     2874.52    223.31 o 
   3   8   2       17.83      189.44    111.19 o 
   4   8   2      420.79      495.85    114.16 o 
   5   8   2       33.67      194.78    131.12 o 
 -13   0   3     1555.22     1537.09    174.37 o 
 -11   0   3      844.56      788.89    127.12 o 
  -9   0   3     3255.16     3550.51    213.49 o 
  -5   0   3     1672.74     1576.84    180.53 o 
  -3   0   3     1957.40     1669.42    121.14 o 
  -1   0   3    34996.92    34249.06   1166.55 o 
   1   0   3      928.51     1093.01     52.65 o 
   3   0   3     2011.22     1821.88     74.61 o 
   5   0   3    13445.23    12428.41    355.31 o 
   7   0   3     2449.27     2670.51    176.20 o 
   9   0   3      397.21      344.57     87.44 o 
  11   0   3     3225.72     3132.63    249.89 o 
  13   0   3      494.34      284.41    155.35 o 
 -14   1   3      646.25      556.66     87.95 o 
 -13   1   3      331.75      283.63     72.03 o 
 -12   1   3     1763.54     1683.51    155.11 o 
 -11   1   3      405.92      503.73     74.09 o 
 -10   1   3     2613.12     3018.82    145.51 o 
  -9   1   3      208.59      185.86     59.47 o 
  -8   1   3      790.75      849.86    122.50 o 
  -7   1   3     1607.81     1971.38    135.54 o 
  -6   1   3     6816.09     6892.46    181.17 o 
  -5   1   3     7688.11     7412.06    187.18 o 
  -4   1   3     5089.15     4811.14    126.35 o 
  -3   1   3      150.11      114.69     20.53 o 
  -2   1   3    39956.18    38615.33    761.07 o 
  -1   1   3     1774.69     1752.66     59.23 o 
   0   1   3     1755.83     1965.85     58.10 o 
   1   1   3     6531.94     6647.64    140.78 o 
   2   1   3     6507.62     6300.05    135.21 o 
   3   1   3      409.54      340.26     27.04 o 
   4   1   3     5130.84     5000.79    120.09 o 
   5   1   3     1008.19     1011.28     52.34 o 
   6   1   3     1967.93     1985.48     68.03 o 
   7   1   3     6768.01     6770.25    165.32 o 
   8   1   3     3572.88     3412.26     95.23 o 
   9   1   3      125.80      123.52     46.83 o 
  10   1   3      149.87      151.72     57.64 o 
  11   1   3       79.87      199.27     81.32 o 
  12   1   3     1497.29     1487.43    164.55 o 
  13   1   3     1566.75     1598.08    165.58 o 
 -14   2   3        5.33      -22.80    105.47 o 
 -13   2   3       37.37       21.36     54.89 o 
 -12   2   3       38.24       24.18     66.70 o 
 -11   2   3     4003.42     4473.11    165.54 o 
 -10   2   3       58.24       -6.77     47.79 o 
  -9   2   3     5234.76     5730.79    190.61 o 
  -8   2   3        1.90       40.18     62.67 o 
  -7   2   3      166.36      169.99     36.93 o 
  -6   2   3      663.17      740.64     66.27 o 
  -5   2   3     6812.47     6603.12    174.92 o 
  -4   2   3     1574.85     1680.04     79.96 o 
  -3   2   3     4259.42     4038.32    122.11 o 
  -2   2   3     3078.30     3005.97    101.35 o 
  -1   2   3    17987.48    18018.80    436.20 o 
   0   2   3      342.95      379.69     35.06 o 
   1   2   3     8137.45     7748.47    177.92 o 
   2   2   3      154.36      179.73     23.06 o 
   3   2   3    10300.75    10622.60    244.81 o 
   4   2   3      199.97      206.28     29.95 o 
   5   2   3      793.95      897.02     58.67 o 
   6   2   3        2.18      -31.43     31.43 o 
   7   2   3     6801.81     6359.43    185.99 o 
   8   2   3       45.50       34.76     35.08 o 
   9   2   3     5488.95     5127.10    152.57 o 
  10   2   3      113.49       59.43     60.87 o 
  11   2   3      226.52      184.56    108.28 o 
  12   2   3      202.47      190.55     95.86 o 
  13   2   3     1575.79     1430.28    339.20 o 
 -13   3   3      381.38      366.36     80.08 o 
 -12   3   3      610.71      575.45     79.80 o 
 -11   3   3     2330.74     2465.79    167.72 o 
 -10   3   3     1483.56     1516.19    117.55 o 
  -9   3   3      453.07      508.21     81.49 o 
  -8   3   3     1765.30     1816.75     77.63 o 
  -7   3   3     1405.72     1370.94    113.66 o 
  -6   3   3     2587.90     2496.42    103.76 o 
  -5   3   3     7362.19     7623.78    236.74 o 
  -4   3   3      852.12      781.31     65.51 o 
  -3   3   3      285.52      257.08     45.21 o 
  -2   3   3     3768.14     3550.02    149.14 o 
  -1   3   3      167.01      195.83     37.72 o 
   0   3   3    10303.25    11076.00    284.62 o 
   1   3   3     8141.07     8043.17    261.97 o 
   2   3   3     4536.80     4799.90    125.43 o 
   3   3   3      148.70      150.43     32.86 o 
   4   3   3     3709.35     3904.42    129.22 o 
   5   3   3      203.70      218.17     44.81 o 
   6   3   3     3777.38     3897.80    170.91 o 
   7   3   3     4403.01     4388.89    127.57 o 
   8   3   3     1826.68     1950.29    126.20 o 
   9   3   3       88.90       98.89     62.96 o 
  10   3   3     2532.11     2244.26    117.89 o 
  11   3   3      584.95      704.31     90.47 o 
  12   3   3     1738.91     1794.22    139.01 o 
 -12   4   3       45.99       45.45     62.13 o 
 -11   4   3       72.87       55.70     62.42 o 
 -10   4   3        7.03      -57.47     57.47 o 
  -9   4   3      736.57      609.71     67.01 o 
  -8   4   3       24.13       -9.95     45.40 o 
  -7   4   3     4368.20     4258.26    156.89 o 
  -6   4   3       29.32       42.88     37.45 o 
  -5   4   3     1562.88     1594.96     94.64 o 
  -4   4   3       77.48       71.70     48.12 o 
  -3   4   3      655.39      813.48     89.32 o 
  -2   4   3      173.02      133.70     52.59 o 
  -1   4   3    22825.69    23696.24    766.74 o 
   0   4   3      846.03      933.85     95.28 o 
   1   4   3       87.21      -16.34     38.61 o 
   2   4   3      297.58      367.88     58.88 o 
   3   4   3      950.01      873.13     90.38 o 
   4   4   3      501.09      477.75     43.45 o 
   5   4   3     9809.22     9306.42    211.49 o 
   6   4   3      332.24      190.22     67.32 o 
   7   4   3     1669.44     1693.22    120.37 o 
   8   4   3      244.09      241.04     57.13 o 
   9   4   3      504.99      670.09     98.31 o 
  10   4   3      171.53      168.03     73.47 o 
  11   4   3     2513.04     2759.75    119.79 o 
  12   4   3        4.28      -95.96     95.96 o 
 -11   5   3     1271.81     1164.32     97.73 o 
 -10   5   3      907.85      875.49     89.27 o 
  -9   5   3       45.56      -26.76     65.47 o 
  -8   5   3      325.74      629.27    122.78 o 
  -7   5   3      670.06      729.81    105.86 o 
  -6   5   3     1468.65     1770.35    116.02 o 
  -5   5   3     5012.03     5494.10    184.13 o 
  -4   5   3     2833.42     2878.83    104.41 o 
  -3   5   3       67.37       61.98     40.59 o 
  -2   5   3     1281.36     1300.82     93.28 o 
  -1   5   3      743.52      701.49     62.81 o 
   0   5   3     1344.73     1345.54    114.44 o 
   1   5   3     4612.28     4943.78    345.60 o 
   2   5   3     2671.41     2984.22    153.32 o 
   3   5   3       50.72       46.57     41.58 o 
   4   5   3     1794.46     1906.37     98.47 o 
   5   5   3     1438.02     1487.13    114.89 o 
   6   5   3      759.70      905.66     99.85 o 
   7   5   3     3003.74     3175.69    144.68 o 
   8   5   3     2215.71     2482.29    171.91 o 
   9   5   3      150.30      113.38     91.90 o 
  10   5   3      967.86     1046.21    103.64 o 
  11   5   3       95.88      472.22    129.22 o 
 -10   6   3        4.39        3.16     43.21 o 
  -9   6   3     1696.40     1988.78    128.35 o 
  -8   6   3       17.85       25.09     82.61 o 
  -7   6   3      103.16      137.59     80.92 o 
  -6   6   3       88.51       72.24     82.00 o 
  -5   6   3     4447.78     5111.74    219.00 o 
  -4   6   3        2.36       30.16     67.75 o 
  -3   6   3     2337.24     2567.41    144.55 o 
  -2   6   3        9.37       50.38     50.23 o 
  -1   6   3      203.91      242.09     70.34 o 
   0   6   3       28.81       46.26     63.93 o 
   1   6   3     1674.69     1837.37    187.18 o 
   2   6   3        1.76      -19.85     75.33 o 
   3   6   3     2572.06     2854.12    189.25 o 
   4   6   3      101.74       87.82     78.61 o 
   5   6   3       10.07        5.37     90.52 o 
   6   6   3      296.51      288.47     98.33 o 
   7   6   3     3259.45     3527.35    184.29 o 
   8   6   3        1.94       61.64     78.84 o 
   9   6   3     1518.70     1682.80    117.83 o 
  -9   7   3       20.96       21.85     90.26 o 
  -8   7   3     1257.45     1237.36    218.64 o 
  -7   7   3      599.02      659.85    133.16 o 
  -6   7   3      912.21      826.57    102.12 o 
  -5   7   3     2303.82     2677.34    178.46 o 
  -4   7   3       17.59       35.07     89.19 o 
  -3   7   3       66.68       87.30     91.92 o 
  -2   7   3     1799.18     2187.12    194.39 o 
  -1   7   3      642.66      786.47    128.85 o 
   0   7   3     1047.41      899.16    144.21 o 
   1   7   3     3132.85     3167.26    256.50 o 
   2   7   3     1346.99     1636.58    225.11 o 
   3   7   3       22.24        8.88    132.62 o 
   4   7   3      977.35     1119.43    144.72 o 
   5   7   3      392.32      396.68    112.32 o 
   6   7   3      545.87      545.57     91.85 o 
   7   7   3     1268.92     1442.35    115.83 o 
  -5   8   3       47.53       62.99     94.15 o 
  -4   8   3       11.87       42.86     74.47 o 
  -3   8   3      105.07      115.23     80.41 o 
  -2   8   3      218.60      102.62    118.77 o 
  -1   8   3     3289.17     3813.89    301.20 o 
   0   8   3        7.74      139.26    108.83 o 
   1   8   3      125.96      104.20    107.68 o 
   2   8   3      210.93      144.54    106.18 o 
   3   8   3      432.48      442.04    197.63 o 
   4   8   3       15.04      -37.06    129.22 o 
   5   8   3      987.83      873.18    211.88 o 
 -14   0   4      734.34      595.25     88.26 o 
 -12   0   4       83.98      104.52     93.28 o 
 -10   0   4     5191.70     5629.21    289.69 o 
  -4   0   4     8887.84     7907.12    423.77 o 
  -2   0   4     1945.06     1856.10    155.31 o 
   0   0   4     9874.06    10683.42    317.75 o 
   2   0   4     7460.07     7589.23    199.14 o 
   4   0   4     3258.48     2904.01     88.61 o 
   6   0   4      144.63       96.81     43.42 o 
   8   0   4     1309.14     1123.86     97.31 o 
  10   0   4     2757.25     2195.47    201.08 o 
  12   0   4      168.75       -6.65    179.58 o 
 -14   1   4     1165.12      990.07     77.18 o 
 -13   1   4     1384.53     1328.75    110.23 o 
 -12   1   4      113.26       20.90     65.57 o 
 -11   1   4      269.23      237.89     64.27 o 
 -10   1   4      323.43      352.16     63.74 o 
  -9   1   4     3931.92     4366.79    156.01 o 
  -8   1   4     7656.68     8580.24    379.87 o 
  -7   1   4     2357.05     2199.35    130.88 o 
  -6   1   4        6.25       10.92     26.99 o 
  -5   1   4     2462.43     2405.24     82.38 o 
  -4   1   4      383.57      408.71     39.09 o 
  -3   1   4     1288.74     1140.81     49.10 o 
  -2   1   4     2940.61     2861.24     93.00 o 
  -1   1   4     4167.51     4045.49    106.65 o 
   0   1   4     1132.85     1197.29     44.12 o 
   1   1   4     6043.33     5901.97    127.65 o 
   2   1   4       37.40       50.45     17.55 o 
   3   1   4     1784.95     1624.04     50.55 o 
   4   1   4     5157.36     5083.48    123.63 o 
   5   1   4     6894.18     7040.51    149.98 o 
   6   1   4      387.42      430.93     36.89 o 
   7   1   4     1649.66     1784.91     79.50 o 
   8   1   4      688.05      593.16     67.01 o 
   9   1   4     2209.65     1859.60    104.38 o 
  10   1   4     5831.90     4895.39    198.34 o 
  11   1   4      801.15      774.16    101.30 o 
  12   1   4      223.57       23.49     91.71 o 
  13   1   4     1298.79     1162.26    145.93 o 
 -14   2   4     1484.24     1457.52    188.13 o 
 -13   2   4       52.84       60.79     62.54 o 
 -12   2   4     5302.12     5344.02    239.27 o 
 -11   2   4      308.40      236.81     76.38 o 
 -10   2   4      601.72      703.67    107.96 o 
  -9   2   4        6.97      -21.56     56.74 o 
  -8   2   4     1871.79     1924.66    102.93 o 
  -7   2   4      165.46      136.04     54.08 o 
  -6   2   4     9961.13     9495.08    243.34 o 
  -5   2   4        2.50       15.47     24.67 o 
  -4   2   4     4045.61     4225.79    140.05 o 
  -3   2   4     2918.27     3185.22    132.34 o 
  -2   2   4    14594.82    14781.39    599.29 o 
  -1   2   4      559.65      670.19     67.51 o 
   0   2   4    22740.62    22312.90    591.05 o 
   1   2   4        4.55        4.71     18.08 o 
   2   2   4     2497.72     2604.26     78.97 o 
   3   2   4      316.46      372.30     34.45 o 
   4   2   4     2401.19     2387.83     84.00 o 
   5   2   4       30.37        5.44     24.95 o 
   6   2   4    23317.17    23887.77    546.35 o 
   7   2   4        5.38       54.00     30.24 o 
   8   2   4      888.72      868.26     66.22 o 
   9   2   4       14.51      -54.18     54.18 o 
  10   2   4     2038.07     1946.63    120.50 o 
  11   2   4        0.70      -77.41     83.37 o 
  12   2   4     5253.20     4850.06    211.93 o 
  13   2   4        2.61       41.81    102.62 o 
 -13   3   4      460.10      351.31     62.51 o 
 -12   3   4       51.78        4.29     68.03 o 
 -11   3   4     1259.67     1409.94    160.59 o 
 -10   3   4       13.21       32.86     61.04 o 
  -9   3   4     1208.05     1272.02    107.18 o 
  -8   3   4     1894.66     1751.89     72.33 o 
  -7   3   4     2234.65     2329.81     90.04 o 
  -6   3   4       29.29       39.98     34.41 o 
  -5   3   4     7829.93     8208.77    253.10 o 
  -4   3   4       23.30      -27.16     39.21 o 
  -3   3   4     2461.70     2516.60    125.62 o 
  -2   3   4    15726.20    15752.59    519.02 o 
  -1   3   4     7005.06     7095.28    226.97 o 
   0   3   4        3.10        9.15     28.74 o 
   1   3   4     3880.77     3849.29    105.93 o 
   2   3   4      775.95      900.21     75.91 o 
   3   3   4     4870.49     5125.19    138.89 o 
   4   3   4    10677.51    10681.07    282.93 o 
   5   3   4     5332.96     5321.03    143.49 o 
   6   3   4      370.43      280.78     46.86 o 
   7   3   4     2662.86     2703.26    107.89 o 
   8   3   4       55.06       -6.92     42.55 o 
   9   3   4     2771.82     2570.43    131.62 o 
  10   3   4     1008.55      970.03     89.63 o 
  11   3   4      709.97      746.37     90.10 o 
  12   3   4      187.66      157.83     71.26 o 
 -12   4   4        6.24      -32.95     50.64 o 
 -11   4   4        2.30      -53.96     72.20 o 
 -10   4   4     1608.03     1701.89    100.34 o 
  -9   4   4       36.91        1.21     53.19 o 
  -8   4   4      701.55      616.04     64.36 o 
  -7   4   4        5.52       83.70     56.96 o 
  -6   4   4       28.08       -8.13     35.13 o 
  -5   4   4      382.32      340.21     46.52 o 
  -4   4   4    10349.24    10364.00    315.89 o 
  -3   4   4      613.96      595.88     83.26 o 
  -2   4   4     1232.85     1289.64    110.97 o 
  -1   4   4       98.52      104.76     49.49 o 
   0   4   4     1238.91     1213.73    113.61 o 
   1   4   4      293.91      361.14    117.15 o 
   2   4   4     8766.24     8946.49    384.82 o 
   3   4   4      419.17      420.48     46.26 o 
   4   4   4     3609.54     3570.46    118.57 o 
   5   4   4        5.46       -0.93     34.89 o 
   6   4   4       22.89       -0.61     56.31 o 
   7   4   4      135.79      194.91     66.73 o 
   8   4   4     1197.48     1304.67    103.48 o 
   9   4   4        3.12      -33.61     78.42 o 
  10   4   4      622.13      684.28     98.17 o 
  11   4   4       30.26       31.54     76.80 o 
 -11   5   4      631.35      633.96     72.05 o 
 -10   5   4       10.91      -54.47     57.71 o 
  -9   5   4      452.76      485.43     74.59 o 
  -8   5   4     1755.67     1877.77    172.50 o 
  -7   5   4     1557.93     1697.11    111.24 o 
  -6   5   4      416.17      406.64     69.25 o 
  -5   5   4     2504.90     2691.56    128.93 o 
  -4   5   4       26.20       55.53     40.81 o 
  -3   5   4     1168.87     1187.88     72.97 o 
  -2   5   4     5604.01     5642.49    168.80 o 
  -1   5   4     3204.08     2969.36    148.11 o 
   0   5   4       70.18        1.03     44.15 o 
   1   5   4     1655.71     1690.22    140.16 o 
   2   5   4       68.91       58.29     44.10 o 
   3   5   4     1885.75     1756.18    105.40 o 
   4   5   4     2848.00     2778.70    130.82 o 
   5   5   4      904.72      914.05     86.91 o 
   6   5   4       21.52       15.66     70.37 o 
   7   5   4      536.04      544.33     70.55 o 
   8   5   4      142.23      260.00    110.27 o 
   9   5   4      458.17      417.06    111.83 o 
  10   5   4     1333.20     1353.21    126.92 o 
 -10   6   4      363.47      398.44     50.96 o 
  -9   6   4       23.77      -13.71     65.22 o 
  -8   6   4     1018.95     1062.02    105.73 o 
  -7   6   4       19.55       15.89     76.55 o 
  -6   6   4     4808.95     5441.43    215.04 o 
  -5   6   4        7.02       99.92     82.97 o 
  -4   6   4      927.19     1015.87    112.47 o 
  -3   6   4      131.47       94.32     63.92 o 
  -2   6   4     1325.80     1280.36    103.66 o 
  -1   6   4        2.60       13.07     62.77 o 
   0   6   4     5145.62     5501.52    233.69 o 
   1   6   4      108.07        1.81     78.86 o 
   2   6   4      840.30      957.44    147.06 o 
   3   6   4      141.71      226.01     84.56 o 
   4   6   4     1823.10     1865.83    144.60 o 
   5   6   4      120.06      165.06     96.32 o 
   6   6   4     3069.93     2989.98    149.82 o 
   7   6   4       91.62       49.20     91.45 o 
   8   6   4        5.43       49.04     80.77 o 
   9   6   4       20.61      140.65     74.68 o 
  -9   7   4     1067.73     1087.92    148.22 o 
  -8   7   4     1222.11     1558.47    251.55 o 
  -7   7   4      245.93      138.09     74.41 o 
  -6   7   4        2.19       10.63     85.76 o 
  -5   7   4      947.89     1015.59    194.98 o 
  -4   7   4      140.72      -40.39     94.35 o 
  -3   7   4     1981.56     2393.99    177.41 o 
  -2   7   4     2145.75     2381.36    190.93 o 
  -1   7   4      528.70      509.86    111.36 o 
   0   7   4      120.70      123.04    120.93 o 
   1   7   4      777.92      826.59    144.77 o 
   2   7   4      136.05      128.52    132.32 o 
   3   7   4     1293.93     1604.76    237.02 o 
   4   7   4      875.10      923.68    240.86 o 
   5   7   4      472.28      392.07    129.08 o 
   6   7   4      171.46      306.84     81.77 o 
   7   7   4      511.10      521.76     83.28 o 
  -5   8   4      259.73      244.68     93.99 o 
  -4   8   4     1337.67     1330.18    126.93 o 
  -3   8   4       19.77      107.86     90.37 o 
  -2   8   4      428.07      556.79    133.97 o 
  -1   8   4      120.55      139.31    139.20 o 
   0   8   4       87.56      204.57    126.84 o 
   1   8   4      248.04      195.63    105.24 o 
   2   8   4     1545.04     1630.31    178.75 o 
   3   8   4       19.94        2.08    107.37 o 
   4   8   4      411.76      394.31    131.12 o 
 -13   0   5     1232.33     1360.22    233.74 o 
 -11   0   5      175.67      105.74     81.98 o 
  -9   0   5      778.96     1014.87    127.30 o 
  -3   0   5     5437.68     6067.15    228.51 o 
  -1   0   5      288.53      269.94     29.76 o 
   1   0   5     6259.51     6399.56    184.16 o 
   3   0   5      685.05      666.29     45.49 o 
   5   0   5      240.57      190.64     35.87 o 
   7   0   5     2468.49     2522.47    225.18 o 
   9   0   5       49.60       11.78     83.64 o 
  11   0   5       67.66     -190.03    190.03 o 
  13   0   5      825.03      686.01    157.72 o 
 -14   1   5      927.00      676.40     80.32 o 
 -13   1   5      356.67      423.65     68.89 o 
 -12   1   5      177.95      177.68     66.06 o 
 -11   1   5     1234.59     1317.71    138.51 o 
 -10   1   5     1883.77     1944.62    116.62 o 
  -9   1   5       13.63       40.38     65.89 o 
  -8   1   5     3181.94     3423.99    168.17 o 
  -7   1   5     4625.71     4862.85    278.39 o 
  -6   1   5     2559.80     2521.62    117.34 o 
  -5   1   5     4901.81     4717.40    129.61 o 
  -4   1   5     2202.56     1951.14     72.54 o 
  -3   1   5      311.76      253.04     47.40 o 
  -2   1   5     4888.65     4733.79    143.46 o 
  -1   1   5     1039.59     1313.62     57.59 o 
   0   1   5     9352.14     9835.51    219.23 o 
   1   1   5     2997.17     2955.53     75.56 o 
   2   1   5    10659.92    10583.81    221.61 o 
   3   1   5      524.50      434.75     32.64 o 
   4   1   5      661.33      647.48     40.77 o 
   5   1   5     1882.49     1759.41     62.00 o 
   6   1   5     3965.70     3799.27    101.26 o 
   7   1   5     1953.78     1720.38     72.93 o 
   8   1   5      632.22      551.91     65.19 o 
   9   1   5     3426.49     2959.42    128.17 o 
  10   1   5     2616.18     2240.39    146.43 o 
  11   1   5      217.23      258.40    104.51 o 
  12   1   5      593.45      611.34    135.90 o 
  13   1   5      249.48      136.82    110.22 o 
 -14   2   5        5.30      -67.46     90.26 o 
 -13   2   5     1789.23     1651.39    117.67 o 
 -12   2   5        0.11      -34.57     75.35 o 
 -11   2   5      601.97      520.75     83.02 o 
 -10   2   5      199.17      157.70     66.41 o 
  -9   2   5    10592.40    11339.05    310.75 o 
  -8   2   5       69.43       80.69     43.93 o 
  -7   2   5     4317.35     4179.99    135.66 o 
  -6   2   5       39.08       51.66     32.68 o 
  -5   2   5     2898.42     3061.38     94.48 o 
  -4   2   5      222.00      264.37     53.80 o 
  -3   2   5    22421.86    21951.46    879.05 o 
  -2   2   5     1107.02     1234.75     83.27 o 
  -1   2   5    17140.07    17622.46    437.71 o 
   0   2   5      238.04      255.10     35.96 o 
   1   2   5    10124.87    10307.08    236.34 o 
   2   2   5       77.71       80.48     23.72 o 
   3   2   5    24484.17    24740.40    545.79 o 
   4   2   5      662.08      709.55     55.44 o 
   5   2   5     4654.61     4754.25    128.09 o 
   6   2   5        0.84      -25.41     27.26 o 
   7   2   5      945.98      840.71     52.28 o 
   8   2   5        1.73      -18.28     39.73 o 
   9   2   5    12049.02    10786.39    299.77 o 
  10   2   5      132.05       16.44     71.08 o 
  11   2   5     1785.08     1922.76    167.25 o 
  12   2   5       47.81       55.46     92.40 o 
 -13   3   5      196.83      189.62     53.52 o 
 -12   3   5      869.39      931.01     94.45 o 
 -11   3   5      645.96      829.39    113.69 o 
 -10   3   5     3067.37     3084.39    135.41 o 
  -9   3   5      512.20      557.20     71.10 o 
  -8   3   5     1061.82     1115.84     76.94 o 
  -7   3   5      405.16      345.97     39.69 o 
  -6   3   5     3490.31     3601.72    131.04 o 
  -5   3   5      828.38      850.31    108.67 o 
  -4   3   5     3345.16     3299.64    169.93 o 
  -3   3   5     4277.70     4259.48    181.53 o 
  -2   3   5     3967.00     4079.95    172.83 o 
  -1   3   5     3886.50     3804.31    129.18 o 
   0   3   5     9942.69     9772.08    286.40 o 
   1   3   5     3584.17     3556.22    102.78 o 
   2   3   5     3958.92     4000.71    115.18 o 
   3   3   5      225.11      184.22     33.78 o 
   4   3   5     2485.76     2590.81     95.98 o 
   5   3   5     1747.81     1852.26    130.80 o 
   6   3   5     3693.34     3674.64    101.02 o 
   7   3   5     1274.46     1151.11     86.68 o 
   8   3   5     2742.93     2494.25    122.29 o 
   9   3   5      335.41      376.76     77.76 o 
  10   3   5     1204.93     1052.44     94.68 o 
  11   3   5      129.10      125.63     67.76 o 
  12   3   5      976.64      864.56    199.53 o 
 -12   4   5        0.05      -43.10     57.47 o 
 -11   4   5     1190.67     1165.32    108.03 o 
 -10   4   5        8.91       49.96     59.09 o 
  -9   4   5       67.90       77.12     57.99 o 
  -8   4   5       46.98      -36.48     47.73 o 
  -7   4   5     1019.80     1039.22     80.17 o 
  -6   4   5      199.61      173.36     44.18 o 
  -5   4   5     4056.14     4248.53    143.63 o 
  -4   4   5      760.18      681.04     65.28 o 
  -3   4   5     2164.37     2120.02    140.80 o 
  -2   4   5     1150.15     1041.01    111.26 o 
  -1   4   5     1067.59     1089.58    105.72 o 
   0   4   5      167.13      215.85     56.86 o 
   1   4   5     4561.42     4598.94    221.10 o 
   2   4   5      279.19      207.64     38.71 o 
   3   4   5      190.59      232.45     37.21 o 
   4   4   5      503.27      562.85     83.20 o 
   5   4   5      680.34      673.41     74.42 o 
   6   4   5      210.40      192.46     65.14 o 
   7   4   5     2214.87     2336.52    144.90 o 
   8   4   5       82.75      153.50     60.15 o 
   9   4   5       80.30      -26.29     83.30 o 
  10   4   5        0.54       28.79     65.47 o 
  11   4   5      249.56      274.85     62.81 o 
 -11   5   5      270.08      214.74     65.47 o 
 -10   5   5     1632.52     1652.80    105.87 o 
  -9   5   5      565.73      513.90     80.19 o 
  -8   5   5      652.74      704.47     79.41 o 
  -7   5   5      550.81      649.72     71.74 o 
  -6   5   5      642.34      618.35     64.36 o 
  -5   5   5      836.54      876.87     75.55 o 
  -4   5   5     1639.79     1612.14    106.07 o 
  -3   5   5     1477.51     1514.07     76.45 o 
  -2   5   5     1199.16     1201.65     70.54 o 
  -1   5   5     1011.45     1092.79     80.97 o 
   0   5   5      658.91      570.97     63.10 o 
   1   5   5     1561.38     1686.52     88.41 o 
   2   5   5      748.98      704.16     65.55 o 
   3   5   5      368.30      302.74     61.53 o 
   4   5   5     2951.78     2835.67    133.50 o 
   5   5   5     1255.36     1167.16     94.85 o 
   6   5   5      830.70      834.68     89.98 o 
   7   5   5     1031.60     1092.29    121.67 o 
   8   5   5      519.30      608.18    100.41 o 
   9   5   5      472.08      488.95     79.49 o 
  10   5   5     1256.79     1460.52    153.28 o 
 -10   6   5       13.20      -34.32     37.21 o 
  -9   6   5     3341.92     3633.18    129.42 o 
  -8   6   5      131.48       98.42     71.43 o 
  -7   6   5     1836.83     1741.63    141.29 o 
  -6   6   5       43.15       -0.25     85.15 o 
  -5   6   5      150.96      222.62     86.31 o 
  -4   6   5      150.53      122.06     85.17 o 
  -3   6   5     4960.70     5137.76    186.26 o 
  -2   6   5       31.57       73.36     62.96 o 
  -1   6   5     2468.24     2600.16    148.80 o 
   0   6   5        2.10      -39.75     68.38 o 
   1   6   5      374.00      252.42     81.31 o 
   2   6   5       18.03        8.89     91.01 o 
   3   6   5     7193.45     7527.11    347.79 o 
   4   6   5        5.42       -2.68     90.64 o 
   5   6   5     1423.13     1239.38    141.06 o 
   6   6   5       18.87      104.02    103.00 o 
   7   6   5      110.70       65.21     84.74 o 
   8   6   5      105.39       64.90     85.83 o 
   9   6   5     4626.12     5233.48    477.92 o 
  -9   7   5       47.04      -58.91     67.46 o 
  -8   7   5      283.65      297.28     94.94 o 
  -7   7   5      277.91      239.54     73.75 o 
  -6   7   5     1234.36     1499.18    183.73 o 
  -5   7   5     1020.66     1037.06    117.22 o 
  -4   7   5      854.47     1158.80    200.23 o 
  -3   7   5      395.66      269.14     98.36 o 
  -2   7   5      626.36      717.73    115.77 o 
  -1   7   5      649.69      925.98    219.82 o 
   0   7   5      860.57      930.85    125.52 o 
   1   7   5      439.95      732.85    328.28 o 
   2   7   5      460.95      541.82    141.46 o 
   3   7   5      959.44     1012.64    150.29 o 
   4   7   5      403.37      583.57    142.31 o 
   5   7   5      267.52      334.87     94.19 o 
   6   7   5     1949.27     2097.17    233.55 o 
   7   7   5      156.34      -61.76    106.42 o 
  -6   8   5        8.24      -75.06     75.06 o 
  -5   8   5      547.13      542.53    121.62 o 
  -4   8   5      155.60      147.85     75.09 o 
  -3   8   5       23.35      -26.41     79.22 o 
  -2   8   5        9.59      -56.09     86.93 o 
  -1   8   5      351.67      290.32     99.81 o 
   0   8   5       21.73      -47.98     93.70 o 
   1   8   5     1461.28     1392.90    169.84 o 
   2   8   5       11.10      -73.16     90.81 o 
   3   8   5       44.13        3.77     92.83 o 
   4   8   5      115.78      163.43    112.12 o 
 -14   0   6      924.18      875.43    152.02 o 
 -12   0   6       66.69      -15.53     76.75 o 
 -10   0   6       11.25       -0.43     95.49 o 
  -8   0   6     4842.29     4639.57    340.15 o 
  -4   0   6     2576.23     2839.02    133.34 o 
  -2   0   6     6054.05     5986.53    190.85 o 
   0   0   6      906.89     1156.72     60.77 o 
   2   0   6      298.26      342.16     30.80 o 
   4   0   6     1767.37     1456.55     64.59 o 
   6   0   6      158.19      175.85     50.34 o 
   8   0   6      885.79      746.01    177.68 o 
  10   0   6     5955.69     5247.86    292.37 o 
  12   0   6       49.55      -19.00    150.12 o 
 -14   1   6       34.32        0.11     63.18 o 
 -13   1   6     1762.68     1708.27    106.30 o 
 -12   1   6      740.94      791.72     87.66 o 
 -11   1   6     1603.84     1695.31    130.22 o 
 -10   1   6     1381.10     1502.37     95.69 o 
  -9   1   6      790.85     1033.33     92.33 o 
  -8   1   6      122.60       74.59     69.54 o 
  -6   1   6     1408.04     1258.19    132.53 o 
  -5   1   6     2759.51     2745.73    198.85 o 
  -4   1   6     1255.55     1185.27     59.46 o 
  -3   1   6     3743.85     3366.53    118.12 o 
  -2   1   6      141.79      139.61     22.73 o 
  -1   1   6     1515.50     1509.71     60.76 o 
   0   1   6     5154.94     5542.54    135.10 o 
   1   1   6     5507.25     5697.16    128.79 o 
   2   1   6     4285.02     4212.34    104.95 o 
   3   1   6     2516.69     2476.59     68.30 o 
   4   1   6       26.65       57.89     22.07 o 
   5   1   6     2851.67     2698.94     79.14 o 
   6   1   6     2485.79     2326.46     80.99 o 
   7   1   6     1297.86     1263.66     63.47 o 
   8   1   6      983.64      945.21    101.46 o 
   9   1   6     3287.94     2903.93    160.87 o 
  10   1   6       72.56      113.77     94.56 o 
  11   1   6     1594.06     1220.51    157.87 o 
  12   1   6      918.12      998.60    230.89 o 
 -14   2   6      220.46      186.23     95.96 o 
 -13   2   6      224.67      128.05     56.01 o 
 -12   2   6     4267.40     4024.56    169.15 o 
 -11   2   6      121.48      153.44     67.27 o 
 -10   2   6     6937.99     7173.81    220.88 o 
  -9   2   6       38.11       46.74     55.47 o 
  -8   2   6      466.69      502.94     75.89 o 
  -7   2   6      210.16      237.77     44.48 o 
  -6   2   6    14154.66    13529.87    374.91 o 
  -5   2   6      366.76      335.20     43.37 o 
  -4   2   6    14099.14    13277.68    387.33 o 
  -3   2   6        4.79       52.46     35.21 o 
  -2   2   6     3659.65     3940.93    131.70 o 
  -1   2   6       92.84       95.48     32.58 o 
   0   2   6    14165.31    13778.09    379.50 o 
   1   2   6      174.14      165.88     26.15 o 
   2   2   6    21806.57    21333.13    611.74 o 
   3   2   6       19.05      -23.94     25.54 o 
   4   2   6      956.10      942.97     62.89 o 
   5   2   6        5.17        6.50     26.81 o 
   6   2   6    15134.29    14641.62    266.15 o 
   7   2   6       30.51       56.46     40.02 o 
   8   2   6     6035.51     5463.62    199.97 o 
   9   2   6       58.46       32.38     63.31 o 
  10   2   6      623.59      562.74     95.59 o 
  11   2   6      122.85       87.50    107.57 o 
  12   2   6     2380.26     1862.87    392.89 o 
 -13   3   6     1086.59      968.85    109.68 o 
 -12   3   6      295.64      303.09     80.08 o 
 -11   3   6     1004.19     1042.11    109.95 o 
 -10   3   6      905.12      854.59    140.66 o 
  -9   3   6      559.59      583.97     73.68 o 
  -8   3   6        3.35       99.66     48.30 o 
  -7   3   6     4549.73     4251.34    105.03 o 
  -6   3   6      737.40      754.43     96.45 o 
  -5   3   6     1498.01     1497.80    173.48 o 
  -4   3   6     6738.00     6599.27    256.16 o 
  -3   3   6    20150.54    20507.40    601.82 o 
  -2   3   6       59.77       34.47     33.23 o 
  -1   3   6      673.36      542.32     58.17 o 
   0   3   6     5408.32     5463.84    175.25 o 
   1   3   6     3249.66     3245.34    116.81 o 
   2   3   6     1446.52     1430.66     70.28 o 
   3   3   6     4599.53     4563.04    133.78 o 
   4   3   6      947.63      873.09     56.06 o 
   5   3   6     2200.96     2116.00    101.59 o 
   6   3   6     1144.17     1092.35     87.03 o 
   7   3   6     4244.06     4007.45    132.10 o 
   8   3   6      131.20       86.52     49.99 o 
   9   3   6      900.78      934.45    105.03 o 
  10   3   6       16.06       13.31     71.08 o 
  11   3   6      761.16      857.00    111.09 o 
 -12   4   6        0.81       15.75     55.21 o 
 -11   4   6       16.19       27.00     65.90 o 
 -10   4   6       91.22      147.15     71.64 o 
  -9   4   6        3.96       23.35     56.65 o 
  -8   4   6     1759.51     1856.30    100.60 o 
  -7   4   6       35.49      -12.06     44.69 o 
  -6   4   6       10.12        0.80     38.01 o 
  -5   4   6       27.83       20.46     36.91 o 
  -4   4   6       64.96       56.85     40.29 o 
  -3   4   6       41.37       41.03     38.73 o 
  -2   4   6    13651.18    12834.09    447.22 o 
  -1   4   6      398.24      374.02     54.40 o 
   0   4   6      131.95       41.05     35.90 o 
   1   4   6      177.83      131.91     45.67 o 
   2   4   6       11.14      -17.54     29.36 o 
   3   4   6        4.01      -27.49     41.60 o 
   4   4   6     2166.33     2081.75     83.20 o 
   5   4   6      268.94      196.82     60.53 o 
   6   4   6      601.58      497.05     72.43 o 
   7   4   6      214.47      292.01     75.72 o 
   8   4   6       34.05       53.96     60.23 o 
   9   4   6       19.88      -44.28     84.84 o 
  10   4   6      840.02     1012.22     84.14 o 
  11   4   6       23.89      -69.34     69.34 o 
 -11   5   6     1282.99     1283.55     76.85 o 
 -10   5   6      296.96      163.34     52.06 o 
  -9   5   6      255.44      315.49     68.52 o 
  -8   5   6      107.87       81.63     67.06 o 
  -7   5   6     2422.79     2340.40    123.25 o 
  -6   5   6      400.59      296.21     63.03 o 
  -5   5   6       87.00       58.08     50.18 o 
  -4   5   6      478.33      428.67     55.78 o 
  -3   5   6     2039.81     1891.64     99.80 o 
  -2   5   6        8.99       -5.91     38.94 o 
  -1   5   6     1168.62     1045.17     72.47 o 
   0   5   6      528.13      426.04     45.46 o 
   1   5   6     4475.16     4177.86    149.49 o 
   2   5   6     1817.28     1802.94    106.57 o 
   3   5   6     1782.51     1584.91    107.79 o 
   4   5   6       32.94       49.93     53.74 o 
   5   5   6      651.78      625.19     77.84 o 
   6   5   6      580.55      477.64    101.74 o 
   7   5   6     1541.87     1717.28    148.43 o 
   8   5   6     1154.00     1190.95    134.06 o 
   9   5   6      344.41      402.31     88.04 o 
  10   5   6        3.91      -10.78     83.60 o 
 -10   6   6     2094.87     2157.03    120.08 o 
  -9   6   6       37.83      123.75     48.90 o 
  -8   6   6      261.33      259.00     68.38 o 
  -7   6   6       54.02       16.04     70.44 o 
  -6   6   6     2188.27     2285.60    168.74 o 
  -5   6   6       34.27       27.77     82.82 o 
  -4   6   6     2424.30     2490.64    152.08 o 
  -3   6   6        4.51       19.65     61.72 o 
  -2   6   6     1990.48     1953.61    138.22 o 
  -1   6   6      134.50      132.40     67.44 o 
   0   6   6     4847.57     5391.43    241.10 o 
   1   6   6        7.16      -16.44     80.35 o 
   2   6   6     5397.66     5288.91    250.75 o 
   3   6   6       61.47       25.81     93.42 o 
   4   6   6      138.54      135.22    100.20 o 
   5   6   6       54.56       67.83    134.29 o 
   6   6   6     4947.98     4960.88    290.82 o 
   7   6   6        6.53       -5.86     86.28 o 
   8   6   6     2818.03     3473.80    185.29 o 
   9   6   6      127.05      171.98    112.12 o 
  -9   7   6      270.83      195.73     73.16 o 
  -8   7   6        5.44      -33.02     59.16 o 
  -7   7   6      914.10     1065.20    143.77 o 
  -6   7   6      223.53      215.59     75.72 o 
  -5   7   6      260.42      142.35     83.78 o 
  -4   7   6      280.57      366.38    101.07 o 
  -3   7   6     1598.66     1712.33    159.39 o 
  -2   7   6        4.53      -27.88    100.14 o 
  -1   7   6      879.40      843.80    120.93 o 
   0   7   6      667.93      690.23    120.87 o 
   1   7   6      297.96      392.23    126.79 o 
   2   7   6      913.47      987.03    239.91 o 
   3   7   6      711.23      797.10    139.16 o 
   4   7   6       99.88      216.06    125.79 o 
   5   7   6     1919.62     1720.28    157.45 o 
   6   7   6       91.74      -21.97     98.46 o 
  -4   8   6      120.99      144.42    121.62 o 
  -3   8   6      122.85      159.01     79.40 o 
  -2   8   6     1321.68     1474.35    141.77 o 
  -1   8   6       26.77        5.60     88.03 o 
   0   8   6        1.35       82.83    145.37 o 
   1   8   6      124.36       66.68     89.49 o 
   2   8   6       83.36      173.45     89.76 o 
   3   8   6       35.27      228.99    113.07 o 
 -13   0   7       49.75      129.55    213.31 o 
 -11   0   7     2290.68     2368.54    291.69 o 
  -9   0   7       36.51       62.07    113.07 o 
  -7   0   7     3378.90     4613.91    445.62 o 
  -5   0   7     8895.91     9045.39    449.42 o 
  -3   0   7     2941.60     2912.05    105.12 o 
  -1   0   7     1209.97     1226.91     64.30 o 
   1   0   7     5077.45     5735.29    138.81 o 
   3   0   7     2888.44     2712.99     83.05 o 
   5   0   7      173.35      159.72     41.33 o 
   7   0   7     3115.64     2427.80    194.06 o 
   9   0   7     1438.00     1298.59    176.23 o 
  11   0   7       84.23      104.63    109.37 o 
 -14   1   7      440.39      388.61    105.47 o 
 -13   1   7      340.56      342.64     65.52 o 
 -12   1   7      695.05      722.87    127.38 o 
 -11   1   7      142.85      204.43     88.27 o 
 -10   1   7      724.65      843.29     89.88 o 
  -9   1   7      337.84      149.41     78.65 o 
  -8   1   7      774.28      818.47     94.90 o 
  -7   1   7     2219.02     2234.74    246.09 o 
  -6   1   7     5028.76     5454.02    215.85 o 
  -5   1   7     4645.36     4800.05    166.12 o 
  -4   1   7     2116.40     1989.28     88.95 o 
  -3   1   7     3389.76     3205.38    102.85 o 
  -2   1   7     5404.39     5424.99    147.87 o 
  -1   1   7      471.86      460.80     43.63 o 
   0   1   7     3321.65     3502.21    102.02 o 
   1   1   7     4223.91     4139.32    112.11 o 
   2   1   7     2026.21     1982.87     68.33 o 
   3   1   7     2113.65     2027.20     64.08 o 
   4   1   7     9171.68     9236.37    192.09 o 
   5   1   7     1489.63     1434.17     64.06 o 
   6   1   7     2346.14     2229.26     70.77 o 
   7   1   7      547.25      332.04     85.46 o 
   8   1   7     2269.84     2310.70    167.04 o 
   9   1   7      464.44      423.69     89.07 o 
  10   1   7      886.35      608.33     99.48 o 
  11   1   7      157.06       41.43    203.81 o 
  12   1   7     1052.45      614.68    423.29 o 
 -14   2   7       59.50      -73.16     94.06 o 
 -13   2   7     3222.99     3323.87    184.22 o 
 -12   2   7       93.94       83.06     76.59 o 
 -11   2   7      936.41      901.83    127.69 o 
 -10   2   7       68.49       40.95     62.13 o 
  -9   2   7     2758.98     2928.24    134.10 o 
  -8   2   7      442.29      440.97     54.18 o 
  -7   2   7    11744.17    11381.51    294.40 o 
  -6   2   7        8.18        2.21     43.24 o 
  -5   2   7     2123.38     2176.74     96.06 o 
  -4   2   7       11.34      -21.40     35.10 o 
  -3   2   7     6723.41     6509.42    180.05 o 
  -2   2   7      772.02      865.37     72.52 o 
  -1   2   7    15356.16    15145.53    419.38 o 
   0   2   7      272.21      248.59     34.23 o 
   1   2   7     3384.05     3495.48    113.97 o 
   2   2   7     1461.98     1686.42    121.31 o 
   3   2   7    12269.82    12714.51    301.05 o 
   4   2   7      136.15      167.05     31.50 o 
   5   2   7    16383.21    15832.81    300.43 o 
   6   2   7      299.28      292.73     34.39 o 
   7   2   7      221.01      216.01     68.68 o 
   8   2   7      963.64      930.29     80.39 o 
   9   2   7     1783.28     1755.06    134.08 o 
  10   2   7       91.60      110.95    112.10 o 
  11   2   7     5417.14     5226.53    405.71 o 
  12   2   7        3.46      -36.11    114.97 o 
 -13   3   7       19.48      -53.02     54.76 o 
 -12   3   7      316.16      280.40     74.75 o 
 -11   3   7      701.41      665.64     96.03 o 
 -10   3   7     2506.02     2463.50    139.17 o 
  -9   3   7      341.49      399.03     68.28 o 
  -8   3   7     1171.07     1370.22     86.28 o 
  -7   3   7     1932.40     1745.76    130.42 o 
  -6   3   7     4130.98     3874.99    100.75 o 
  -5   3   7      960.07      863.59     68.49 o 
  -4   3   7     3672.99     3784.84    242.86 o 
  -3   3   7     3106.25     2877.77    119.67 o 
  -2   3   7     1216.34     1129.76     84.06 o 
  -1   3   7      819.06      790.89     65.15 o 
   0   3   7     4498.55     4258.82    148.35 o 
   1   3   7     2061.38     1947.41     94.34 o 
   2   3   7     3690.37     3617.82    127.09 o 
   3   3   7      289.51      310.72     38.99 o 
   4   3   7     2898.86     2851.92    127.66 o 
   5   3   7      621.61      537.64     43.77 o 
   6   3   7      790.55      754.49     61.48 o 
   7   3   7     2286.15     2022.00    113.70 o 
   8   3   7     1520.81     1608.41    120.18 o 
   9   3   7      394.56      498.58     86.92 o 
  10   3   7     1011.15      914.23     99.91 o 
  11   3   7      225.88      267.82     89.08 o 
 -12   4   7       39.18      -49.78     49.78 o 
 -11   4   7     1028.34      964.36     98.69 o 
 -10   4   7       15.54      -48.67     66.11 o 
  -9   4   7      440.86      513.79     68.31 o 
  -8   4   7      173.10       84.16     53.20 o 
  -7   4   7       14.51       33.53     48.98 o 
  -6   4   7      471.73      462.27     58.02 o 
  -5   4   7     2932.63     2630.50     88.37 o 
  -4   4   7       10.97       70.08     32.94 o 
  -3   4   7     2690.32     2629.33    116.07 o 
  -2   4   7        1.90      -29.41     43.21 o 
  -1   4   7     1944.43     1700.71     83.56 o 
   0   4   7      295.36      272.88     35.09 o 
   1   4   7     4174.43     3838.82    127.36 o 
   2   4   7      114.37      133.62     35.65 o 
   3   4   7      688.16      694.86     60.70 o 
   4   4   7       25.23      -24.20     45.42 o 
   5   4   7      244.79      179.14     58.10 o 
   6   4   7       22.26       23.98     56.52 o 
   7   4   7      905.97      932.43     91.47 o 
   8   4   7       17.73       44.26     64.43 o 
   9   4   7     1250.10     1334.97    109.12 o 
  10   4   7        1.72      -56.32     56.32 o 
 -11   5   7      605.03      485.72     59.26 o 
 -10   5   7      719.90      656.92     69.69 o 
  -9   5   7      274.79      266.90     60.47 o 
  -8   5   7     1470.35     1533.45     99.27 o 
  -7   5   7      259.77      262.03     60.54 o 
  -6   5   7     1607.00     1669.29    106.22 o 
  -5   5   7     1666.14     1645.01     95.15 o 
  -4   5   7      111.62      110.48     48.64 o 
  -3   5   7      110.56      111.42     49.66 o 
  -2   5   7     1956.68     1952.39    111.44 o 
  -1   5   7     1004.55      935.68     84.79 o 
   0   5   7     2795.77     2546.95    121.23 o 
   1   5   7     1365.22     1221.25     95.55 o 
   2   5   7      676.46      604.45     68.03 o 
   3   5   7      225.14      269.32     61.35 o 
   4   5   7     1405.36     1321.47    102.56 o 
   5   5   7      370.05      291.06     74.91 o 
   6   5   7      877.41      764.12    108.08 o 
   7   5   7     2481.64     2680.57    155.43 o 
   8   5   7     1221.58     1331.72    126.33 o 
   9   5   7      215.18      225.86     62.78 o 
  10   5   7      958.78      886.49    147.27 o 
 -10   6   7       36.91        6.53     82.19 o 
  -9   6   7      676.68      743.47     59.39 o 
  -8   6   7       10.86       -4.94     50.72 o 
  -7   6   7     4347.27     4299.94    159.48 o 
  -6   6   7        5.60      -50.85     78.97 o 
  -5   6   7     1034.42      981.44    104.66 o 
  -4   6   7      102.31       44.38     70.95 o 
  -3   6   7     1453.44     1494.60    125.11 o 
  -2   6   7       13.38       96.49     69.98 o 
  -1   6   7     3563.42     3649.40    177.48 o 
   0   6   7       33.54       82.32     79.90 o 
   1   6   7     1323.60     1356.33    134.77 o 
   2   6   7      147.46      179.59     83.03 o 
   3   6   7      895.05      926.77     96.89 o 
   4   6   7      141.19       82.47     85.26 o 
   5   6   7     7229.79     7479.63    316.66 o 
   6   6   7      415.41      384.99     89.83 o 
   7   6   7      534.62      674.13    137.72 o 
   8   6   7       47.46       76.01    139.67 o 
  -8   7   7      181.43      112.10     67.86 o 
  -7   7   7      139.60       92.34     46.78 o 
  -6   7   7      968.05     1131.42     88.77 o 
  -5   7   7      994.15     1034.55    101.04 o 
  -4   7   7      816.86      929.42    121.43 o 
  -3   7   7       35.03      132.42     86.48 o 
  -2   7   7      515.68      601.35     97.31 o 
  -1   7   7      145.41      145.84    100.86 o 
   0   7   7      863.27      815.40    115.69 o 
   1   7   7     1902.24     1650.57    204.79 o 
   2   7   7      972.45      886.34    138.28 o 
   3   7   7      348.04      172.92    121.33 o 
   4   7   7      447.26      572.34    124.86 o 
   5   7   7      207.65      196.38     96.55 o 
  -3   8   7      290.51      305.95    114.97 o 
  -2   8   7       59.62      -28.49     66.73 o 
  -1   8   7       66.57      125.99     79.06 o 
   0   8   7       31.70      -36.67     82.58 o 
   1   8   7      631.02      616.65    143.47 o 
   2   8   7      140.35       96.91    115.92 o 
 -12   0   8     2167.74     2125.22    318.30 o 
 -10   0   8       32.55      -43.52     60.19 o 
  -8   0   8      835.17      716.95     92.53 o 
  -6   0   8     5532.95     6349.83    529.23 o 
  -4   0   8      651.16      476.02     86.46 o 
  -2   0   8     9166.22     9219.71    256.89 o 
   0   0   8    22121.88    24659.96    528.36 o 
   2   0   8     3125.78     3452.94     98.97 o 
   4   0   8     1759.03     1668.02     81.16 o 
   6   0   8     4423.45     4651.23    169.44 o 
   8   0   8      898.95      900.46    262.72 o 
  10   0   8      581.42      505.18    176.25 o 
 -13   1   8       26.08      -22.50     65.75 o 
 -12   1   8       17.18       25.50     81.18 o 
 -11   1   8     2590.52     2554.33    159.81 o 
 -10   1   8        5.01        8.72     53.17 o 
  -9   1   8     2682.53     2693.07    132.77 o 
  -8   1   8     2596.29     2393.39    140.90 o 
  -7   1   8     1318.09     1264.65    198.58 o 
  -6   1   8       63.39       76.93     60.61 o 
  -5   1   8     2439.64     2637.51    125.43 o 
  -4   1   8       40.31      115.34     45.17 o 
  -3   1   8     2845.20     2894.46    109.52 o 
  -2   1   8     9223.72     9095.94    209.36 o 
  -1   1   8     6008.04     6396.08    144.67 o 
   0   1   8      599.94      737.12     46.11 o 
   1   1   8     3775.45     3998.14    109.85 o 
   2   1   8      423.94      494.70     37.53 o 
   3   1   8     2482.24     2595.55     76.96 o 
   4   1   8     6263.51     5978.98    137.63 o 
   5   1   8     2701.69     2407.12     80.10 o 
   6   1   8       43.38       60.80     30.70 o 
   7   1   8     2348.16     2225.28    182.62 o 
   8   1   8       79.99       17.20     56.58 o 
   9   1   8      879.71      730.18    102.16 o 
  10   1   8     3081.92     2711.55    288.71 o 
  11   1   8     1298.49     1044.92    449.42 o 
 -13   2   8        9.99       88.00     66.17 o 
 -12   2   8      125.23       68.87     69.50 o 
 -11   2   8      125.82      116.37     66.74 o 
 -10   2   8     4611.12     4590.88    211.40 o 
  -9   2   8       11.42       -8.21     58.94 o 
  -8   2   8     3421.16     3376.66    139.01 o 
  -7   2   8     1076.99     1030.86     68.19 o 
  -6   2   8     1169.49     1160.76     87.81 o 
  -5   2   8        3.06       -3.18     38.45 o 
  -4   2   8    10325.96     9821.56    263.22 o 
  -3   2   8     1492.07     1570.09     83.03 o 
  -2   2   8     4574.69     4729.30    143.43 o 
  -1   2   8      312.78      366.54     47.16 o 
   0   2   8      418.67      403.94     49.04 o 
   1   2   8      297.02      364.74     42.53 o 
   2   2   8    12554.31    12021.07    311.42 o 
   3   2   8      571.90      564.74     56.06 o 
   4   2   8     4275.48     4166.28     98.78 o 
   5   2   8        2.78      -13.55     27.09 o 
   6   2   8      136.53      175.16     45.66 o 
   7   2   8      120.64      171.29     47.48 o 
   8   2   8     8397.56     7732.86    342.30 o 
   9   2   8      146.08      184.60     68.85 o 
  10   2   8      852.24      855.87    143.04 o 
  11   2   8       36.66      -67.48     83.44 o 
 -13   3   8      594.78      735.41    154.87 o 
 -12   3   8       67.38       48.29     60.69 o 
 -11   3   8      964.67      891.90    119.03 o 
 -10   3   8       70.21      159.77     64.61 o 
  -9   3   8      699.44      775.12    110.01 o 
  -8   3   8     3458.17     3306.31    120.93 o 
  -7   3   8     2612.13     2537.56    100.17 o 
  -6   3   8       83.95       62.31     33.91 o 
  -5   3   8     1416.64     1375.56     90.25 o 
  -4   3   8        9.74       12.41     36.59 o 
  -3   3   8     3635.68     3733.93    192.19 o 
  -2   3   8     9902.68     9068.86    276.37 o 
  -1   3   8     2788.41     2585.21    141.12 o 
   0   3   8      362.29      274.76     48.74 o 
   1   3   8     1807.30     1670.31    122.45 o 
   2   3   8       17.25       32.36     32.88 o 
   3   3   8     1529.94     1724.40     83.58 o 
   4   3   8     2229.52     2182.40     86.48 o 
   5   3   8     2877.65     2772.07    107.03 o 
   6   3   8       47.96       37.90     46.04 o 
   7   3   8      554.36      689.64     70.75 o 
   8   3   8      377.86      507.79     71.14 o 
   9   3   8      944.60     1015.53    101.80 o 
  10   3   8     1417.01     1527.39    114.10 o 
  11   3   8     1029.60     1229.76    163.43 o 
 -12   4   8     1009.52     1042.15     99.79 o 
 -11   4   8        9.99       53.72     56.15 o 
 -10   4   8       36.44        5.85     60.37 o 
  -9   4   8       61.52       66.27     55.88 o 
  -8   4   8     1252.54     1289.77     84.24 o 
  -7   4   8        0.77      -38.69     43.02 o 
  -6   4   8     2726.41     2872.91    102.83 o 
  -5   4   8       45.46       72.77     43.27 o 
  -4   4   8      176.57      111.14     36.51 o 
  -3   4   8      253.85      199.98     43.92 o 
  -2   4   8     2534.68     2538.08     93.64 o 
  -1   4   8        8.81      -21.35     33.11 o 
   0   4   8     4849.50     4295.84    113.50 o 
   1   4   8      330.98      277.97     39.66 o 
   2   4   8       85.21       44.25     36.63 o 
   3   4   8      232.20      268.53     52.67 o 
   4   4   8      453.19      294.60     63.40 o 
   5   4   8       32.57       41.18     55.35 o 
   6   4   8     2136.10     2093.01    114.31 o 
   7   4   8        6.58       63.24     72.05 o 
   8   4   8      265.65      300.48     93.20 o 
   9   4   8      107.23       73.57     74.10 o 
  10   4   8      493.45      517.83     72.46 o 
 -11   5   8      835.10      558.69    134.92 o 
 -10   5   8       29.56      -27.38     43.58 o 
  -9   5   8      773.23      866.09     77.04 o 
  -8   5   8     1848.73     1967.18    118.29 o 
  -7   5   8      356.89      397.87     60.92 o 
  -6   5   8      107.29      189.93     94.57 o 
  -5   5   8      671.31      641.71     70.58 o 
  -4   5   8     1239.16     1132.80     88.83 o 
  -3   5   8     2913.13     2894.08    134.90 o 
  -2   5   8     1480.30     1441.81    103.60 o 
  -1   5   8      648.50      684.25     74.94 o 
   0   5   8       16.44       -8.42     46.46 o 
   1   5   8     3522.05     3257.30    135.92 o 
   2   5   8      336.16      240.08     59.89 o 
   3   5   8     1465.12     1202.16     97.79 o 
   4   5   8     3066.08     2860.12    155.38 o 
   5   5   8     1346.45     1230.64    130.63 o 
   6   5   8      126.44       33.89     86.60 o 
   7   5   8     2046.23     2415.16    207.25 o 
   8   5   8        5.84      230.71    135.10 o 
   9   5   8     1505.53     1518.93    222.24 o 
 -10   6   8     1723.12     1822.38    150.12 o 
  -9   6   8        3.44      -11.44     35.94 o 
  -8   6   8      652.98      704.30    101.86 o 
  -7   6   8        5.23      -60.08     60.08 o 
  -6   6   8      541.05      606.40     79.28 o 
  -5   6   8       52.32       46.19     80.57 o 
  -4   6   8     1586.60     1609.93    117.56 o 
  -3   6   8        6.42       40.88     74.40 o 
  -2   6   8      825.80      925.84     98.06 o 
  -1   6   8        6.23      -28.24     70.83 o 
   0   6   8     1048.98      882.24    108.66 o 
   1   6   8      619.91      484.67     96.08 o 
   2   6   8     6015.01     5618.93    367.95 o 
   3   6   8       91.89       -1.01     76.97 o 
   4   6   8     1894.39     1466.29    133.70 o 
   5   6   8      126.37      159.17     86.92 o 
   6   6   8      136.49      197.83    118.90 o 
   7   6   8      101.17       97.57     76.25 o 
   8   6   8     3749.70     3395.82    254.64 o 
  -8   7   8      512.93      339.20     87.41 o 
  -7   7   8      604.26      592.64     72.21 o 
  -6   7   8       64.69       31.98     49.31 o 
  -5   7   8      533.52      520.58     65.74 o 
  -4   7   8      154.46       82.09     74.50 o 
  -3   7   8      412.26      387.95     89.97 o 
  -2   7   8     1334.78     1338.17    124.66 o 
  -1   7   8     1164.21     1246.03    140.20 o 
   0   7   8        9.16       14.02     89.30 o 
   1   7   8      993.32      861.30    153.52 o 
   2   7   8        2.66      -48.09     87.40 o 
   3   7   8      235.15      339.03    112.05 o 
   4   7   8     1938.01     1824.03    354.40 o 
   0   8   8     1193.76     1171.53    232.79 o 
  -9   0   9     2972.41     2997.04    204.82 o 
  -7   0   9      716.50      607.23     96.69 o 
  -3   0   9    22149.02    21095.05    649.90 o 
  -1   0   9      911.36     1021.45     68.07 o 
   1   0   9      700.44      753.79     62.03 o 
   3   0   9    13511.79    13704.76    345.56 o 
   5   0   9     2675.71     2741.30    126.64 o 
   7   0   9     3425.53     3412.74    267.58 o 
   9   0   9     3887.57     3716.98    254.74 o 
  11   0   9      407.98      442.77    119.72 o 
 -13   1   9      114.82       47.88     63.87 o 
 -12   1   9     1455.91     1076.39    203.33 o 
 -11   1   9      862.25      986.93     95.95 o 
 -10   1   9      270.24      356.24     68.30 o 
  -9   1   9      294.61      308.66     64.40 o 
  -8   1   9     2321.42     2140.78    123.05 o 
  -7   1   9      642.97      668.97     63.72 o 
  -6   1   9      702.61      648.56     74.00 o 
  -5   1   9     4724.84     4899.96    344.43 o 
  -4   1   9     5301.89     5595.53    181.74 o 
  -3   1   9      757.23      677.65     64.68 o 
  -2   1   9     1978.44     2097.30     93.98 o 
  -1   1   9       88.70       71.50     28.05 o 
   0   1   9     6368.27     7094.36    167.43 o 
   1   1   9     5973.72     6241.99    147.06 o 
   2   1   9     2435.64     2394.82     75.08 o 
   3   1   9      502.87      475.24     53.64 o 
   4   1   9     2667.33     2690.82     75.50 o 
   5   1   9      240.87      250.01     31.32 o 
   6   1   9     2787.05     2773.51    117.91 o 
   7   1   9     4702.17     4580.53    165.84 o 
   8   1   9     4211.75     4644.05    193.38 o 
   9   1   9      402.39      364.35     98.26 o 
  10   1   9      918.89      821.87    192.38 o 
  11   1   9       45.23      -62.21     80.36 o 
 -13   2   9      553.95      362.96    128.27 o 
 -12   2   9        0.37      106.95     66.39 o 
 -11   2   9     1475.68     1477.30    119.14 o 
 -10   2   9       84.65       83.29     58.99 o 
  -9   2   9      205.95      210.69     59.00 o 
  -8   2   9       28.42       86.60     53.49 o 
  -7   2   9     3606.59     3461.07    122.76 o 
  -6   2   9       52.90       81.58     40.29 o 
  -5   2   9     3473.62     3284.60    148.78 o 
  -4   2   9       48.04       56.27     41.47 o 
  -3   2   9      105.34       15.50     41.64 o 
  -2   2   9       78.05      -34.61     34.61 o 
  -1   2   9     4047.95     4019.27    131.13 o 
   0   2   9       10.45      -13.15     30.65 o 
   1   2   9     6058.55     5843.18    160.40 o 
   2   2   9      549.31      649.51     93.79 o 
   3   2   9      432.48      435.77     49.11 o 
   4   2   9      185.17      168.31     31.30 o 
   5   2   9     7114.16     7352.42    181.17 o 
   6   2   9      373.51      357.43     56.22 o 
   7   2   9     2830.52     2859.47    113.08 o 
   8   2   9      119.71       45.58     68.91 o 
   9   2   9       15.68      -67.16     67.16 o 
  10   2   9        2.43      -65.54     92.01 o 
  11   2   9     1203.65     1557.88    367.71 o 
 -13   3   9       55.16       57.96     95.01 o 
 -12   3   9      726.10      751.60     78.64 o 
 -11   3   9     1281.31     1367.23    115.55 o 
 -10   3   9      581.70      647.91     87.04 o 
  -9   3   9       12.28       67.86     58.89 o 
  -8   3   9     3188.93     3359.35    122.04 o 
  -7   3   9       33.44      118.59     43.79 o 
  -6   3   9      227.09      187.33     43.37 o 
  -5   3   9     4127.14     3818.54    133.19 o 
  -4   3   9     2550.24     2323.13    152.37 o 
  -3   3   9     1623.20     1441.84    104.74 o 
  -2   3   9     1091.48      937.69     71.13 o 
  -1   3   9      843.52      761.96     60.94 o 
   0   3   9     2268.19     2191.61     92.47 o 
   1   3   9     3831.56     3560.50    137.79 o 
   2   3   9     1609.92     1477.66     78.50 o 
   3   3   9      389.71      411.37     74.87 o 
   4   3   9     2700.96     2640.88    104.39 o 
   5   3   9      186.66      156.21     48.82 o 
   6   3   9      117.63      100.66     53.61 o 
   7   3   9     2424.42     2654.34    130.99 o 
   8   3   9      782.49      714.95     92.14 o 
   9   3   9     1306.32     1286.28    127.68 o 
  10   3   9     1210.64     1216.68    139.26 o 
 -12   4   9        7.41      202.38    104.52 o 
 -11   4   9      437.23      495.62     94.49 o 
 -10   4   9        4.97       24.59     55.62 o 
  -9   4   9     4456.91     4557.77    147.30 o 
  -8   4   9       32.94       66.96     53.52 o 
  -7   4   9        3.37       -7.59     43.69 o 
  -6   4   9       31.20       10.17     37.78 o 
  -5   4   9     1276.30     1055.31     73.56 o 
  -4   4   9     1134.01      968.17     78.16 o 
  -3   4   9     8091.82     7422.49    190.78 o 
  -2   4   9       68.66       72.70     41.25 o 
  -1   4   9     1046.49      890.31     73.27 o 
   0   4   9       51.70       87.56     37.48 o 
   1   4   9      728.27      597.09     58.69 o 
   2   4   9       62.44       42.88     52.73 o 
   3   4   9     2695.63     2809.57    132.78 o 
   4   4   9        2.55      -71.91     71.91 o 
   5   4   9     2977.48     2592.80    129.15 o 
   6   4   9       51.39       46.96     65.63 o 
   7   4   9       89.96      142.04     78.78 o 
   8   4   9        3.61       83.84     80.76 o 
   9   4   9     3331.14     3597.39    158.86 o 
 -11   5   9      933.29      890.34    117.48 o 
 -10   5   9      196.55      263.94     46.51 o 
  -9   5   9      323.39      322.49     57.75 o 
  -8   5   9      758.28      805.06     73.21 o 
  -7   5   9       24.28      -41.48     52.23 o 
  -6   5   9     1763.08     1780.95     96.12 o 
  -5   5   9     1432.37     1338.51    106.74 o 
  -4   5   9     5163.62     4570.49    165.63 o 
  -3   5   9      934.12      972.67     93.42 o 
  -2   5   9      393.07      323.12     67.78 o 
  -1   5   9      107.36       67.43     54.15 o 
   0   5   9     2005.49     1837.91    106.77 o 
   1   5   9     2007.38     1920.03    110.53 o 
   2   5   9      510.52      448.92     72.88 o 
   3   5   9      751.60      756.32     82.72 o 
   4   5   9     2414.79     2255.38    132.66 o 
   5   5   9      144.01       87.99     70.39 o 
   6   5   9     2375.83     2559.01    155.98 o 
   7   5   9     1366.85     1725.55    132.64 o 
   8   5   9      481.98      523.10     73.54 o 
   9   5   9      656.40      760.12    162.48 o 
  -9   6   9       10.35       70.90     59.26 o 
  -8   6   9       37.21       24.91     38.73 o 
  -7   6   9      692.70      698.60     71.97 o 
  -6   6   9       42.03       61.66     63.06 o 
  -5   6   9     2385.70     2562.40    128.05 o 
  -4   6   9       36.54      108.55     76.25 o 
  -3   6   9      633.77      632.85     95.98 o 
  -2   6   9       25.02       30.50     77.29 o 
  -1   6   9     1360.76     1433.41    123.77 o 
   0   6   9       21.39      -35.14     84.62 o 
   1   6   9     2195.98     1771.61    174.12 o 
   2   6   9       38.58      -10.83     82.02 o 
   3   6   9        7.26       84.78     80.47 o 
   4   6   9       91.77      123.38     76.79 o 
   5   6   9     2320.08     2083.96    164.06 o 
   6   6   9        0.21      109.18     77.87 o 
   7   6   9     1645.01     1505.03    204.28 o 
  -7   7   9       27.30      -70.31     70.31 o 
  -6   7   9      139.44      209.76     80.65 o 
  -5   7   9     1456.78     1412.65    236.51 o 
  -4   7   9     1436.73     1550.70    162.65 o 
  -3   7   9      474.34      369.47     99.15 o 
  -2   7   9      419.16      450.06     85.63 o 
  -1   7   9       47.56      -59.66     82.68 o 
   0   7   9      505.56      400.33     91.11 o 
   1   7   9      911.95      886.48    110.52 o 
   2   7   9     1207.09     1095.69    128.28 o 
   3   7   9      607.17      583.98    106.15 o 
 -10   0  10     1951.65     2027.61    299.30 o 
  -8   0  10     1736.33     1827.78    167.58 o 
  -6   0  10     8455.37     8144.53    373.96 o 
  -2   0  10       82.87      168.67    189.13 o 
   0   0  10    19868.71    21591.53    666.36 o 
   2   0  10    22008.07    24335.24    591.89 o 
   4   0  10      551.98      492.51     80.44 o 
   6   0  10     3487.04     4040.49    253.69 o 
   8   0  10     3555.28     3204.84    328.75 o 
  10   0  10      477.84      313.55    131.12 o 
 -13   1  10      242.22      272.69    100.72 o 
 -12   1  10     1006.89     1219.04    209.98 o 
 -11   1  10      952.07      965.10    133.42 o 
 -10   1  10      168.65       83.58     68.11 o 
  -9   1  10      633.18      598.13     73.58 o 
  -8   1  10       56.21       33.90     52.34 o 
  -7   1  10     4682.76     4599.01    158.73 o 
  -6   1  10     1447.40     1443.35     86.34 o 
  -5   1  10     2573.89     2576.47    123.08 o 
  -4   1  10      756.75      565.64     90.26 o 
  -3   1  10     3454.89     3537.31    135.64 o 
  -2   1  10     2907.96     2816.46    116.32 o 
  -1   1  10     4373.19     4037.15    140.15 o 
   0   1  10     6289.25     6821.12    162.97 o 
   1   1  10     3548.58     3996.28    133.88 o 
   2   1  10     2105.65     2208.59     69.49 o 
   3   1  10     4080.28     4125.74    101.57 o 
   4   1  10      253.01      190.02     33.97 o 
   5   1  10     1449.32     1550.05     98.28 o 
   6   1  10     2983.24     3209.24    127.36 o 
   7   1  10     2185.07     2171.08    149.84 o 
   8   1  10       69.17      125.48     81.31 o 
   9   1  10     1380.38     1477.25    183.76 o 
  10   1  10      535.19      299.02     81.52 o 
 -13   2  10       77.13      231.84     98.82 o 
 -12   2  10       10.30      186.52     74.78 o 
 -11   2  10       66.20       80.37     79.13 o 
 -10   2  10       11.27      -53.94     86.40 o 
  -9   2  10       50.61       -9.15     66.53 o 
  -8   2  10     3591.40     3684.96    168.01 o 
  -7   2  10       15.05       28.43     49.80 o 
  -6   2  10        8.13       18.76     41.19 o 
  -5   2  10       47.98       54.59     36.30 o 
  -4   2  10      508.79      505.63     71.59 o 
  -3   2  10       86.02       38.86     35.22 o 
  -2   2  10     3633.38     3328.44    109.35 o 
  -1   2  10       80.98       31.36     34.39 o 
   0   2  10        9.10      -32.28     32.28 o 
   1   2  10      194.80      208.88     37.22 o 
   2   2  10      447.09      432.09     41.22 o 
   3   2  10       67.24       62.96     32.70 o 
   4   2  10     4164.90     4330.12    122.38 o 
   5   2  10      596.01      703.33     56.92 o 
   6   2  10      120.43       77.12     52.39 o 
   7   2  10      449.17      395.40     79.39 o 
   8   2  10      361.97      328.25     78.46 o 
   9   2  10        0.48       81.80     76.88 o 
  10   2  10     2424.94     2621.65    179.14 o 
 -12   3  10      284.55      298.87    135.17 o 
 -11   3  10      732.94      697.05     77.32 o 
 -10   3  10      336.20      259.88     71.76 o 
  -9   3  10      495.26      480.81     74.48 o 
  -8   3  10      253.82      150.87     51.20 o 
  -7   3  10     1243.89     1318.80     79.96 o 
  -6   3  10     1340.70     1487.29    139.99 o 
  -5   3  10      798.27      788.62     94.05 o 
  -4   3  10       85.41      103.66     42.73 o 
  -3   3  10      492.63      390.52     45.60 o 
  -2   3  10     1039.19      847.77     62.96 o 
  -1   3  10     2763.25     2899.35    101.85 o 
   0   3  10     2296.54     2078.45     90.04 o 
   1   3  10     1558.40     1532.92     80.93 o 
   2   3  10      166.08      146.63     44.79 o 
   3   3  10      811.28      708.39     76.91 o 
   4   3  10      890.29      914.07     73.10 o 
   5   3  10      663.00      694.14     66.09 o 
   6   3  10     2109.37     2118.76    114.79 o 
   7   3  10     2318.03     2327.45    121.30 o 
   8   3  10      182.59      114.92     71.07 o 
   9   3  10      398.71      492.62     75.85 o 
  10   3  10      443.26      541.58    124.47 o 
 -11   4  10       39.52       78.61     44.00 o 
 -10   4  10      887.61      929.96    110.20 o 
  -9   4  10       54.97       48.58     55.93 o 
  -8   4  10      222.48      170.67     55.21 o 
  -7   4  10      690.22      683.32     72.83 o 
  -6   4  10     4656.62     4795.89    131.57 o 
  -5   4  10       18.71        2.39     39.52 o 
  -4   4  10     2340.32     2129.96    102.23 o 
  -3   4  10      154.60      115.98     51.91 o 
  -2   4  10      305.96      318.55     66.55 o 
  -1   4  10       22.63       93.56     60.17 o 
   0   4  10     5744.15     5553.98    192.58 o 
   1   4  10        1.03      -43.19     56.96 o 
   2   4  10     4102.14     3801.57    157.08 o 
   3   4  10        2.10        0.82     77.36 o 
   4   4  10      654.95      610.97     86.80 o 
   5   4  10        7.76      -35.43     61.87 o 
   6   4  10     3485.42     3626.95    171.50 o 
   7   4  10      141.88      166.31     75.33 o 
   8   4  10     2418.84     2697.07    150.54 o 
   9   4  10      104.56      134.67     63.33 o 
 -10   5  10      109.87       95.52     44.40 o 
  -9   5  10     1133.01     1163.84     79.40 o 
  -8   5  10      691.54      644.14     63.62 o 
  -7   5  10     1170.20     1134.26     83.17 o 
  -6   5  10      463.87      436.34     57.26 o 
  -5   5  10      834.34      722.90     78.30 o 
  -4   5  10       40.29      -17.25     61.21 o 
  -3   5  10      795.47      819.35     87.80 o 
  -2   5  10     1488.26     1439.70    113.20 o 
  -1   5  10     2221.62     2138.07    133.37 o 
   0   5  10      919.74      817.94     82.20 o 
   1   5  10      398.90      297.78     69.50 o 
   2   5  10      279.93      275.96     77.89 o 
   3   5  10     3283.73     3125.34    175.03 o 
   4   5  10      334.29      246.98     81.60 o 
   5   5  10     1312.65     1388.82    119.04 o 
   6   5  10     1142.95     1355.87    117.17 o 
   7   5  10      757.65      876.01    128.65 o 
   8   5  10      181.39      197.63    133.97 o 
  -9   6  10        5.62      -63.66     63.66 o 
  -8   6  10     1295.55     1341.15    101.70 o 
  -7   6  10       72.51       79.28     48.92 o 
  -6   6  10        2.95      -21.93     52.55 o 
  -5   6  10        4.07      -33.14     55.39 o 
  -4   6  10      751.01      663.24    154.97 o 
  -3   6  10      115.73      -28.80     79.36 o 
  -2   6  10     1383.71     1414.37    173.08 o 
  -1   6  10      261.28       99.10     84.98 o 
   0   6  10       17.53       40.28     99.44 o 
   1   6  10      125.56       79.35     91.00 o 
   2   6  10      441.59      356.91     84.55 o 
   3   6  10        2.97       57.97     74.67 o 
   4   6  10     2401.54     1910.81    189.81 o 
   5   6  10        6.75      202.29     84.75 o 
   6   6  10       85.79      209.98    151.07 o 
  -7   7  10      444.54      477.92     95.96 o 
  -6   7  10      803.51      698.15    153.45 o 
  -5   7  10      415.12      359.37     84.56 o 
  -4   7  10      226.66      149.75     46.90 o 
  -3   7  10      114.25       41.01    100.07 o 
  -2   7  10      358.12      294.93     99.43 o 
  -1   7  10      990.53      907.52     91.52 o 
   0   7  10      656.85      449.33     78.21 o 
   1   7  10     1186.03     1120.16    105.86 o 
   2   7  10       88.65       59.24     81.63 o 
 -11   0  11      743.30     1334.96    280.29 o 
  -9   0  11     3283.37     3283.32    237.14 o 
  -7   0  11     9874.46     9473.93    414.86 o 
  -5   0  11      333.79      347.02     85.56 o 
  -3   0  11    11458.22    11015.05    634.70 o 
  -1   0  11    11592.57    11481.55    463.14 o 
   1   0  11     1602.95     1664.82    126.81 o 
   3   0  11     7096.84     8251.38    312.10 o 
   5   0  11     9664.25    10691.20    482.18 o 
   7   0  11     1561.51     1503.90    198.58 o 
   9   0  11     2783.33     2233.79    266.99 o 
 -12   1  11     1144.16     1056.56    182.43 o 
 -11   1  11       17.39      -59.65     78.46 o 
 -10   1  11      794.11      715.25     86.76 o 
  -9   1  11      238.06      162.13     85.03 o 
  -8   1  11     1787.68     1640.58    104.04 o 
  -7   1  11      209.59      157.43     58.79 o 
  -6   1  11     1224.50      947.11     93.37 o 
  -5   1  11        9.22       -5.91     47.70 o 
  -4   1  11     4888.39     4908.10    250.80 o 
  -3   1  11     3595.44     3601.05    134.56 o 
  -2   1  11     1576.33     1556.13     75.29 o 
  -1   1  11      600.95      737.09     67.95 o 
   0   1  11      819.57      798.91     57.71 o 
   1   1  11       13.98       27.77     36.92 o 
   2   1  11     4080.06     4590.01    111.07 o 
   3   1  11     4842.94     5268.11    117.88 o 
   4   1  11     2682.22     2681.61     95.00 o 
   5   1  11      134.69       43.96     52.80 o 
   6   1  11     1734.73     1682.98    156.44 o 
   7   1  11       49.65       39.54     80.07 o 
   8   1  11     1091.62     1162.55    141.26 o 
   9   1  11     1427.51     1648.90    172.62 o 
  10   1  11     1020.42      701.54    131.12 o 
 -12   2  11        9.61        9.76    118.29 o 
 -11   2  11     1220.26     1292.78    157.30 o 
 -10   2  11      150.83      181.77     87.55 o 
  -9   2  11       16.83       14.02     69.56 o 
  -8   2  11       12.49      -47.77     55.59 o 
  -7   2  11       43.24       72.48     60.39 o 
  -6   2  11       30.07      -29.20     46.24 o 
  -5   2  11     1532.01     1754.17    131.70 o 
  -4   2  11       37.92       79.36     40.41 o 
  -3   2  11      409.11      328.58     43.25 o 
  -2   2  11      423.70      374.20     49.06 o 
  -1   2  11       35.96       13.17     45.73 o 
   0   2  11       27.07      -33.35     33.35 o 
   1   2  11     2531.37     2641.35     85.80 o 
   2   2  11      453.14      315.05     40.79 o 
   3   2  11       21.18       11.48     43.24 o 
   4   2  11       68.79       58.20     42.70 o 
   5   2  11      856.76      843.43     63.69 o 
   6   2  11      295.66      177.62     65.07 o 
   7   2  11     4231.01     4285.41    175.18 o 
   8   2  11       47.53      -48.42     68.11 o 
   9   2  11      482.57      545.48     84.89 o 
  10   2  11        0.27      111.17    111.17 o 
 -12   3  11      656.96      577.88    190.50 o 
 -11   3  11       12.77       38.15     69.14 o 
 -10   3  11      950.49     1136.48    122.93 o 
  -9   3  11     1437.97     1426.39    114.37 o 
  -8   3  11      668.87      626.10     80.13 o 
  -7   3  11      614.33      608.70     65.90 o 
  -6   3  11      645.87      577.29     61.20 o 
  -5   3  11       19.34       -1.31     46.86 o 
  -4   3  11      757.13      612.15     54.17 o 
  -3   3  11     2754.98     2738.01    107.83 o 
  -2   3  11     1164.79     1295.56     92.37 o 
  -1   3  11       24.78       19.51     41.71 o 
   0   3  11     3281.35     3226.14    138.04 o 
   1   3  11      183.48      140.98     47.04 o 
   2   3  11      532.68      591.90     62.86 o 
   3   3  11     1423.56     1382.65     97.78 o 
   4   3  11     1405.45     1543.84     88.90 o 
   5   3  11       27.62       31.78     59.64 o 
   6   3  11     1759.86     1923.91    114.66 o 
   7   3  11      485.74      509.01     79.61 o 
   8   3  11      383.45      318.53     71.41 o 
   9   3  11     1015.67     1105.91    130.98 o 
 -11   4  11      203.04      172.94     52.92 o 
 -10   4  11       73.91      -23.64     48.03 o 
  -9   4  11     2449.35     2378.26    121.44 o 
  -8   4  11       36.39       50.21     51.56 o 
  -7   4  11     4986.78     5260.01    148.71 o 
  -6   4  11      120.00      154.95     52.99 o 
  -5   4  11      373.67      311.23     54.59 o 
  -4   4  11      369.90      423.41     62.58 o 
  -3   4  11     1824.00     1861.47    113.96 o 
  -2   4  11      162.11      108.08     66.44 o 
  -1   4  11    11345.67    10794.40    309.35 o 
   0   4  11      126.03        3.86     60.55 o 
   1   4  11      811.18      803.79     88.54 o 
   2   4  11        2.80      -12.78     53.52 o 
   3   4  11     4243.30     4206.93    162.35 o 
   4   4  11       23.71      -33.93     66.59 o 
   5   4  11     4679.25     4433.61    167.30 o 
   6   4  11      424.01      493.38     82.23 o 
   7   4  11     1100.84     1131.28     96.52 o 
   8   4  11       48.90       56.55     68.62 o 
 -10   5  11      441.45      414.33     62.64 o 
  -9   5  11      566.22      586.17     55.31 o 
  -8   5  11      550.48      575.30     60.85 o 
  -7   5  11      114.37      130.78     49.22 o 
  -6   5  11     1011.37     1036.64     83.64 o 
  -5   5  11        5.85       98.88     70.08 o 
  -4   5  11     2586.74     2598.04    131.65 o 
  -3   5  11      751.90      627.63     84.80 o 
  -2   5  11     1567.92     1612.38    161.38 o 
  -1   5  11       27.84      -14.10     83.77 o 
   0   5  11     1804.60     1902.31    331.10 o 
   1   5  11       33.74       23.71     84.09 o 
   2   5  11     1205.65      941.39    115.48 o 
   3   5  11      763.86      724.50     83.52 o 
   4   5  11      685.32      571.80     89.52 o 
   5   5  11      131.24       91.15     76.19 o 
   6   5  11     1310.50     1290.10    106.13 o 
   7   5  11       76.22      147.24    106.10 o 
  -8   6  11       14.87       18.87     47.99 o 
  -7   6  11        3.51       -4.09     43.27 o 
  -6   6  11      117.18      140.31     46.15 o 
  -5   6  11     1503.99     1500.62    195.82 o 
  -4   6  11       91.72       76.98     57.32 o 
  -3   6  11      222.94      215.89    113.13 o 
  -2   6  11        0.87      169.41    110.62 o 
  -1   6  11       90.45      198.07     86.08 o 
   0   6  11        7.66        0.87     80.66 o 
   1   6  11      984.95     1007.50    158.23 o 
   2   6  11      312.97      266.92     88.41 o 
   3   6  11      257.89      273.27     61.75 o 
   4   6  11       32.09      149.06     82.69 o 
   5   6  11       11.86       75.33     95.15 o 
  -6   7  11       13.55       75.06     65.56 o 
  -5   7  11      229.45      114.02     63.66 o 
  -4   7  11      527.39      373.17     58.52 o 
  -3   7  11     1015.90      848.22    125.35 o 
  -2   7  11     1578.11     1077.72    121.93 o 
  -1   7  11       48.76       74.18    106.17 o 
   0   7  11      675.03      461.30    107.39 o 
   1   7  11        5.52       89.69    109.27 o 
 -10   0  12     8086.28     8606.05    400.75 o 
  -8   0  12     1344.05     1295.56    178.33 o 
  -6   0  12     3224.37     3276.06    213.22 o 
  -4   0  12    12635.43    11573.06    734.46 o 
  -2   0  12     3135.81     2857.32    355.35 o 
   0   0  12     2799.60     3261.55    175.99 o 
   2   0  12    10545.59    12586.94    467.31 o 
   4   0  12    10562.62    11539.61    513.46 o 
   6   0  12     1162.45     1219.69    163.26 o 
   8   0  12     3845.56     3169.69    315.45 o 
 -12   1  12      316.47      492.18    145.37 o 
 -11   1  12      209.67      217.51     95.16 o 
 -10   1  12        5.41      -70.80     89.81 o 
  -9   1  12     2318.79     2490.11    186.80 o 
  -8   1  12      612.65      603.90     83.77 o 
  -7   1  12      630.22      564.37     72.58 o 
  -6   1  12      483.90      456.98     74.96 o 
  -5   1  12     2612.46     2577.92    133.20 o 
  -4   1  12       75.75       55.35     44.60 o 
  -3   1  12     1305.79     1193.77    102.49 o 
  -2   1  12     1304.97     1086.33     79.67 o 
  -1   1  12     3464.01     3617.37    117.38 o 
   0   1  12      926.30     1047.35     70.08 o 
   1   1  12     2494.98     2873.21    118.10 o 
   2   1  12      482.09      380.88     71.46 o 
   3   1  12     2894.97     3230.30    126.00 o 
   4   1  12      918.30     1096.37     87.78 o 
   5   1  12     1807.97     2156.86    136.82 o 
   6   1  12      119.93      148.97     88.62 o 
   7   1  12      572.91      523.27    112.65 o 
   8   1  12       27.21       87.85     87.94 o 
   9   1  12     1117.92      678.68    301.20 o 
 -12   2  12      345.42      490.28     78.97 o 
 -11   2  12       47.18      -73.46     73.46 o 
 -10   2  12       83.05      109.09     80.50 o 
  -9   2  12       40.06        3.42     71.75 o 
  -8   2  12       57.14      -18.16     60.44 o 
  -7   2  12        4.97       -2.82     55.15 o 
  -6   2  12     1162.93     1273.55     83.74 o 
  -5   2  12      102.54      107.72     46.86 o 
  -4   2  12       33.33       70.35     47.81 o 
  -3   2  12      476.55      382.86     68.15 o 
  -2   2  12     1504.74     1430.01     78.86 o 
  -1   2  12        8.93       20.84     39.32 o 
   0   2  12     1097.07     1216.82     89.10 o 
   1   2  12        1.87       33.18     49.05 o 
   2   2  12     1563.98     1366.18     96.07 o 
   3   2  12      112.30      126.18     50.97 o 
   4   2  12     1791.28     1930.11     92.98 o 
   5   2  12        0.04      -15.47     52.12 o 
   6   2  12     2206.27     2400.81    126.57 o 
   7   2  12       37.98        6.20     72.41 o 
   8   2  12      196.43      122.33     84.93 o 
   9   2  12       38.46      -53.17     66.66 o 
 -11   3  12      527.77      492.86    130.28 o 
 -10   3  12       13.82      -44.36     72.20 o 
  -9   3  12      189.80      153.94     63.30 o 
  -8   3  12     1044.06      958.80     95.56 o 
  -7   3  12      415.40      479.53     69.57 o 
  -6   3  12      213.49      276.52     90.30 o 
  -5   3  12     2560.21     2568.44    144.31 o 
  -4   3  12       99.69       84.23     46.91 o 
  -3   3  12      805.88      745.76     91.31 o 
  -2   3  12      979.53      912.32     97.54 o 
  -1   3  12     1448.16     1595.62    103.46 o 
   0   3  12      953.15      892.73     72.74 o 
   1   3  12      379.21      284.91     60.55 o 
   2   3  12        1.44       35.23     55.42 o 
   3   3  12     3651.14     3581.26    135.47 o 
   4   3  12     1390.43     1424.70     97.67 o 
   5   3  12      303.79      339.41     70.31 o 
   6   3  12      640.68      687.25     83.20 o 
   7   3  12     2583.08     2892.41    130.59 o 
   8   3  12       16.16       48.24     55.56 o 
 -11   4  12       17.91      -22.80     87.41 o 
 -10   4  12     3334.41     3414.41    273.12 o 
  -9   4  12       61.90       55.01     56.94 o 
  -8   4  12      643.06      582.03     68.22 o 
  -7   4  12        6.27       -1.94     62.16 o 
  -6   4  12     1541.12     1398.40    101.06 o 
  -5   4  12       17.87       11.48     53.41 o 
  -4   4  12     5911.99     6116.56    196.04 o 
  -3   4  12        1.78      -61.27     61.27 o 
  -2   4  12     1050.14     1083.12     91.86 o 
  -1   4  12        5.75      -20.98     66.25 o 
   0   4  12     1074.20     1039.27     91.20 o 
   1   4  12       33.47       97.07     64.02 o 
   2   4  12     8480.83     8082.55    242.90 o 
   3   4  12       82.98      112.43     66.92 o 
   4   4  12     1998.05     1991.87    140.08 o 
   5   4  12       55.46      118.51     84.01 o 
   6   4  12     1092.67     1154.34    123.15 o 
   7   4  12        3.17      129.06     66.56 o 
  -9   5  12      720.52      734.90     84.19 o 
  -8   5  12      450.64      411.65     58.09 o 
  -7   5  12     1516.23     1647.16    100.22 o 
  -6   5  12      386.32      398.35     76.68 o 
  -5   5  12     1180.63     1133.23    113.00 o 
  -4   5  12      160.27       84.16     75.32 o 
  -3   5  12      220.45      173.61     81.07 o 
  -2   5  12     1039.78      961.47     97.38 o 
  -1   5  12     1891.66     1875.23    128.56 o 
   0   5  12      636.09      600.38     86.77 o 
   1   5  12      402.89      383.38     82.98 o 
   2   5  12       30.17       32.54     74.91 o 
   3   5  12     1986.25     1652.94    140.57 o 
   4   5  12      816.86      842.23    116.51 o 
   5   5  12      236.06      317.39     73.11 o 
   6   5  12      236.14      337.87    109.69 o 
  -8   6  12      499.03       58.91     82.66 o 
  -7   6  12       43.09       34.61     68.92 o 
  -6   6  12      755.93      680.33     83.38 o 
  -5   6  12       16.36      -54.28     54.28 o 
  -4   6  12      217.04       59.77     61.25 o 
  -3   6  12        4.93       96.47    103.05 o 
  -2   6  12      653.92      510.59    122.51 o 
  -1   6  12       49.91       51.46     70.61 o 
   0   6  12      787.29      778.34    104.82 o 
   1   6  12      106.90      107.69     62.70 o 
   2   6  12      223.42      164.40     59.65 o 
   3   6  12       15.83       92.79     63.62 o 
   4   6  12      605.15      393.22    102.94 o 
  -3   7  12      365.20      305.00     91.21 o 
 -11   0  13      580.10      945.40    234.69 o 
  -9   0  13     1854.39     2015.08    209.95 o 
  -7   0  13     7003.59     7142.94    349.36 o 
  -5   0  13     3271.35     2938.31    255.11 o 
  -3   0  13      286.84      202.48     71.27 o 
  -1   0  13     8126.08     9617.31    441.83 o 
   1   0  13     5882.22     6752.97    333.20 o 
   3   0  13      337.99      564.63    352.50 o 
   5   0  13     4384.51     5246.80    340.82 o 
   7   0  13     3274.06     3464.78    249.05 o 
   9   0  13      259.95      211.88    106.42 o 
 -12   1  13      533.91      694.56    130.17 o 
 -11   1  13     1016.56     1749.28    179.00 o 
 -10   1  13     1372.07     1609.36    174.50 o 
  -9   1  13      179.70      211.67     85.96 o 
  -8   1  13     1019.03     1119.28    118.86 o 
  -7   1  13       55.40       59.98     71.82 o 
  -6   1  13     1378.05     1463.95    120.00 o 
  -5   1  13     2400.72     2331.33    148.79 o 
  -4   1  13      652.21      739.99     93.88 o 
  -3   1  13        6.58       93.75     51.01 o 
  -2   1  13     4470.05     4414.29    166.62 o 
  -1   1  13       56.56       37.25     55.78 o 
   0   1  13     1880.89     2167.87    103.33 o 
   1   1  13     1087.10     1411.24    111.48 o 
   2   1  13      623.54      814.94    104.16 o 
   3   1  13        0.84       44.87     56.67 o 
   4   1  13      614.96      777.88     80.48 o 
   5   1  13      514.52      575.84    107.32 o 
   6   1  13     1953.49     2364.77    177.46 o 
   7   1  13     2342.13     2382.98    190.81 o 
   8   1  13      986.18     1232.20    129.01 o 
 -11   2  13       16.59      111.13     92.04 o 
 -10   2  13       13.03       84.20     68.14 o 
  -9   2  13     2028.07     1945.17    141.95 o 
  -8   2  13       78.64       50.08     73.68 o 
  -7   2  13       71.07       17.05     57.46 o 
  -6   2  13        2.18        1.29     54.28 o 
  -5   2  13      398.24      340.25     54.13 o 
  -4   2  13      282.54      344.20     66.42 o 
  -3   2  13     2348.62     2372.95    131.36 o 
  -2   2  13       81.10      138.04     51.54 o 
  -1   2  13       24.01       36.30     58.98 o 
   0   2  13       70.80      188.64     57.71 o 
   1   2  13      675.78      888.31    113.48 o 
   2   2  13        5.72       86.39     55.79 o 
   3   2  13     3170.41     3361.97    129.25 o 
   4   2  13      212.26      155.65     61.94 o 
   5   2  13       52.96      -16.66     61.58 o 
   6   2  13       32.06        4.26     72.67 o 
   7   2  13       21.47      -32.96     76.10 o 
   8   2  13        1.69       85.29     79.51 o 
 -11   3  13      775.80      853.36    116.18 o 
 -10   3  13      374.54      326.32    123.75 o 
  -9   3  13       12.67      -11.41     76.57 o 
  -8   3  13     1131.33     1170.56    107.70 o 
  -7   3  13      309.15      280.25     63.05 o 
  -6   3  13      904.15     1041.34    104.23 o 
  -5   3  13     1256.11     1515.60    146.04 o 
  -4   3  13     1070.58     1026.63     91.47 o 
  -3   3  13      400.66      351.03     70.23 o 
  -2   3  13     1365.27     1408.07    119.19 o 
  -1   3  13      417.46      373.92     65.28 o 
   0   3  13     1319.47     1346.53     96.64 o 
   1   3  13     2111.41     2059.21    119.29 o 
   2   3  13     2430.76     2498.76    131.94 o 
   3   3  13       53.12       32.91     63.95 o 
   4   3  13     1145.20     1148.47     96.32 o 
   5   3  13       29.67        3.93     81.00 o 
   6   3  13     2269.26     2343.66    122.23 o 
   7   3  13     1116.75     1123.85     90.17 o 
 -10   4  13        3.86      -58.82     67.34 o 
  -9   4  13      343.87      280.39     67.77 o 
  -8   4  13        5.08      119.02     56.84 o 
  -7   4  13     2837.79     2822.80    125.59 o 
  -6   4  13      155.47      167.02     63.11 o 
  -5   4  13     2871.46     2888.24    115.37 o 
  -4   4  13        1.06      -11.79     68.65 o 
  -3   4  13      219.00      145.20     71.03 o 
  -2   4  13       15.74      -32.09     68.39 o 
  -1   4  13     3714.46     3857.37    155.29 o 
   0   4  13        2.10       67.28     66.94 o 
   1   4  13     4890.56     4637.68    160.49 o 
   2   4  13       81.68       62.22     73.52 o 
   3   4  13      939.59      856.68     95.39 o 
   4   4  13        4.77       30.12     77.23 o 
   5   4  13     3448.17     3686.61    157.14 o 
   6   4  13       46.81       64.86     68.20 o 
   7   4  13     2906.16     3048.07    233.74 o 
  -9   5  13       61.97      134.92     73.16 o 
  -8   5  13      617.82      696.40     86.71 o 
  -7   5  13       13.17       62.84     64.22 o 
  -6   5  13      247.77      221.89     56.83 o 
  -5   5  13     1260.88     1194.89    101.23 o 
  -4   5  13      823.66      765.27     93.90 o 
  -3   5  13      190.78      118.19     92.46 o 
  -2   5  13      933.86      999.21    136.50 o 
  -1   5  13       92.20       72.47     74.71 o 
   0   5  13     1054.26      994.84     99.78 o 
   1   5  13     1529.77     1467.74    114.08 o 
   2   5  13     1537.59     1357.32    127.27 o 
   3   5  13       18.54       32.02     70.09 o 
   4   5  13      476.87      449.36     79.57 o 
   5   5  13       21.57      227.85     79.84 o 
   6   5  13      468.36      381.01    144.42 o 
  -7   6  13        1.95       33.26     60.81 o 
  -6   6  13      229.14      146.78    121.14 o 
  -5   6  13       35.29       62.19     61.78 o 
  -4   6  13        4.70      -25.88     52.68 o 
  -3   6  13     1606.33     1675.84    135.43 o 
  -2   6  13      136.98       72.41     62.73 o 
  -1   6  13        3.77       37.54     60.54 o 
   0   6  13        0.46       14.44     61.00 o 
   1   6  13      110.75       60.44     56.10 o 
   2   6  13       30.79       91.42     61.78 o 
   3   6  13     1050.03      939.69    171.03 o 
 -10   0  14     1923.62     2477.05    240.39 o 
  -8   0  14     2701.35     2854.74    238.22 o 
  -6   0  14      183.76      130.15    188.13 o 
  -4   0  14      572.44      596.06    266.04 o 
  -2   0  14     6155.94     6810.08    358.58 o 
   0   0  14      773.31      958.85    139.14 o 
   2   0  14     1232.00     1771.28    232.99 o 
   4   0  14     2741.57     3670.71    305.02 o 
   6   0  14     1100.83     1241.14    206.17 o 
   8   0  14     1556.50     1346.36    181.48 o 
 -11   1  14      312.15      128.89    119.29 o 
 -10   1  14      454.36      797.19    290.47 o 
  -9   1  14      840.22      995.05    119.31 o 
  -8   1  14      640.06      611.75     96.00 o 
  -7   1  14      506.43      519.01     89.72 o 
  -6   1  14      564.27      542.33     85.89 o 
  -5   1  14     2194.93     2333.58    142.91 o 
  -4   1  14       45.84       42.12     62.99 o 
  -3   1  14      396.75      517.03    148.74 o 
  -2   1  14     1006.38     1019.08    111.27 o 
  -1   1  14     1750.22     2033.16    238.03 o 
   0   1  14      347.49      332.48     70.73 o 
   1   1  14     1426.06     1525.29    172.80 o 
   2   1  14       87.58      -52.14     66.46 o 
   3   1  14     1069.57     1171.34    118.51 o 
   4   1  14      664.74      880.21    116.48 o 
   5   1  14     2247.00     2426.79    185.94 o 
   6   1  14     1568.80     1624.85    153.83 o 
   7   1  14      694.89      886.00    122.62 o 
   8   1  14       69.96      -58.63     73.00 o 
 -10   2  14      268.25      504.93     91.73 o 
  -9   2  14      189.00       66.14     70.20 o 
  -8   2  14       18.56        0.85     73.85 o 
  -7   2  14       55.34       79.76     71.17 o 
  -6   2  14     2082.79     2285.28    120.20 o 
  -5   2  14      185.76      139.40     58.35 o 
  -4   2  14      313.12      187.94     55.37 o 
  -3   2  14       61.79      159.61     62.29 o 
  -2   2  14      473.73      494.37     82.15 o 
  -1   2  14      367.45      382.98     71.21 o 
   0   2  14     3924.26     4214.86    152.14 o 
   1   2  14       23.08       11.32     61.91 o 
   2   2  14     1031.84     1010.08     86.27 o 
   3   2  14        3.84       31.19     67.09 o 
   4   2  14        6.22        7.96     68.55 o 
   5   2  14       23.95      -37.99     60.83 o 
   6   2  14     2966.61     3153.24    172.36 o 
   7   2  14      100.31      184.90    131.37 o 
 -10   3  14       73.25      132.46     51.02 o 
  -9   3  14     1115.30     1240.30    107.38 o 
  -8   3  14      320.47      313.44     70.17 o 
  -7   3  14      301.45      274.27     73.56 o 
  -6   3  14      824.08      700.04     84.28 o 
  -5   3  14     1882.30     1685.52     99.42 o 
  -4   3  14       44.41       34.53     62.74 o 
  -3   3  14     3096.65     2969.94    145.11 o 
  -2   3  14     2473.45     2746.29    133.57 o 
  -1   3  14      454.47      479.95     73.12 o 
   0   3  14     1354.60     1278.94    113.38 o 
   1   3  14     1326.74     1335.82    108.60 o 
   2   3  14      617.76      683.80     85.62 o 
   3   3  14     1747.57     1889.16    126.38 o 
   4   3  14     1123.94     1149.92    103.48 o 
   5   3  14     1977.32     2130.28    129.12 o 
   6   3  14     1111.30     1253.89    120.80 o 
  -9   4  14        6.28      -59.37     59.37 o 
  -8   4  14     2531.30     2660.07    110.32 o 
  -7   4  14       59.58      157.02     57.22 o 
  -6   4  14       48.60       22.57     56.12 o 
  -5   4  14       23.49      113.61    111.63 o 
  -4   4  14     2024.41     1920.81    147.01 o 
  -3   4  14        5.03      -68.39     72.73 o 
  -2   4  14     5084.11     5152.32    177.18 o 
  -1   4  14       86.53      142.72     71.70 o 
   0   4  14        9.56       49.78     74.79 o 
   1   4  14        6.14       42.27     90.11 o 
   2   4  14     1319.80     1155.70    108.44 o 
   3   4  14        1.46       43.20     66.78 o 
   4   4  14     3128.41     3096.60    146.81 o 
   5   4  14       91.95       79.26     70.59 o 
   6   4  14      659.65      740.16    169.13 o 
  -8   5  14      468.13      525.43    105.47 o 
  -7   5  14      296.74      225.19     59.01 o 
  -6   5  14      566.72      607.65    105.06 o 
  -5   5  14      392.59      397.25     76.95 o 
  -4   5  14       48.04       27.29     61.78 o 
  -3   5  14      804.38      655.88     83.04 o 
  -2   5  14     1098.72     1058.20    123.21 o 
  -1   5  14      918.61      868.01     98.95 o 
   0   5  14     1139.72     1198.80     95.74 o 
   1   5  14      935.43      901.37     80.86 o 
   2   5  14      252.53      230.43     74.41 o 
   3   5  14      177.77      204.71     72.57 o 
   4   5  14     1141.19     1157.85    381.48 o 
  -6   6  14     1020.86      949.20    120.67 o 
  -5   6  14      170.52      179.58     84.56 o 
  -4   6  14      294.99      272.27     63.45 o 
  -3   6  14       13.91      -20.24     52.22 o 
  -2   6  14       22.80      -35.90     52.46 o 
  -1   6  14       28.69       46.74     63.96 o 
   0   6  14     1267.87     1057.23    101.59 o 
   1   6  14       13.59       95.01     84.56 o 
   2   6  14      201.18      258.44    114.02 o 
 -11   0  15     2268.82     2845.69    249.89 o 
  -9   0  15      364.34      225.63    271.27 o 
  -7   0  15      199.38       79.84    190.98 o 
  -5   0  15     5664.34     5537.96    306.36 o 
  -3   0  15      500.70      406.19    104.23 o 
  -1   0  15      100.57       55.95    123.65 o 
   1   0  15     1667.79     2665.01    292.65 o 
   3   0  15      323.14      377.14    157.02 o 
   5   0  15       66.22       43.58    128.06 o 
   7   0  15     3230.81     2761.13    244.19 o 
 -11   1  15      163.08      250.84    100.72 o 
 -10   1  15      259.94      387.84     75.74 o 
  -9   1  15      581.49      557.25     80.44 o 
  -8   1  15      838.66      930.48     99.18 o 
  -7   1  15      456.11      454.80     88.29 o 
  -6   1  15     1927.36     2082.09    173.48 o 
  -5   1  15      312.88      407.93     81.00 o 
  -4   1  15      293.20      412.75     70.78 o 
  -3   1  15     2901.97     3160.08    231.99 o 
  -2   1  15     2105.94     2245.88    189.75 o 
  -1   1  15       43.92      -67.45     74.65 o 
   0   1  15      287.58      332.93    101.10 o 
   1   1  15      443.79      605.02    105.82 o 
   2   1  15     4154.62     4920.98    270.17 o 
   3   1  15     2496.65     3286.14    198.68 o 
   4   1  15      167.54      264.00    104.24 o 
   5   1  15       62.33       78.80     87.17 o 
   6   1  15      731.56      814.13    141.53 o 
   7   1  15      290.11      247.99    114.02 o 
 -10   2  15       86.75       33.64     59.03 o 
  -9   2  15     1281.00     1113.47    125.84 o 
  -8   2  15        0.19      107.91     79.99 o 
  -7   2  15     2778.06     2978.12    164.76 o 
  -6   2  15       31.46       -7.26     68.69 o 
  -5   2  15       92.11      103.37     65.72 o 
  -4   2  15        7.79       60.45     72.87 o 
  -3   2  15     2538.82     2557.01    140.86 o 
  -2   2  15        0.96      119.77     83.86 o 
  -1   2  15     2775.51     2909.20    207.77 o 
   0   2  15       60.74       76.67     94.42 o 
   1   2  15      368.88      306.21     91.25 o 
   2   2  15       24.44       -1.13     77.01 o 
   3   2  15     4280.66     4501.92    184.02 o 
   4   2  15      169.47       26.94     73.77 o 
   5   2  15     2579.00     3021.67    213.98 o 
   6   2  15        4.58      -28.50     75.82 o 
 -10   3  15      706.48      748.72    157.72 o 
  -9   3  15      780.56      874.43     87.93 o 
  -8   3  15      959.73      909.10     97.94 o 
  -7   3  15       20.34       16.67     74.26 o 
  -6   3  15     1958.61     1890.88    106.30 o 
  -5   3  15      273.26      257.75     77.65 o 
  -4   3  15      484.42      539.79     77.86 o 
  -3   3  15     1654.90     1713.19    133.20 o 
  -2   3  15     1077.86      892.19     91.28 o 
  -1   3  15       36.10      -44.97     66.90 o 
   0   3  15     1739.16     1598.42    149.21 o 
   1   3  15      211.27       86.46     83.72 o 
   2   3  15     2460.80     2430.61    145.82 o 
   3   3  15     1188.97     1126.74     99.66 o 
   4   3  15     1219.50     1153.29     94.13 o 
   5   3  15       34.29      -58.14     68.82 o 
  -8   4  15       17.45      -33.90     69.33 o 
  -7   4  15      165.53      134.83     46.39 o 
  -6   4  15       15.16      105.32     69.10 o 
  -5   4  15     2109.92     2098.51    145.11 o 
  -4   4  15       83.34      142.92     78.32 o 
  -3   4  15      488.91      502.60     81.04 o 
  -2   4  15        0.26        0.17     71.36 o 
  -1   4  15       22.83      122.83     72.54 o 
   0   4  15        1.69       67.24     72.72 o 
   1   4  15     2644.02     2535.40    181.14 o 
   2   4  15        6.78       52.51     69.34 o 
   3   4  15      305.39      276.63     80.71 o 
   4   4  15        0.18      -24.47     80.19 o 
   5   4  15      622.54      727.81    171.03 o 
  -7   5  15       14.71      182.43     74.11 o 
  -6   5  15      198.75      135.21     67.25 o 
  -5   5  15      210.85      219.77    105.05 o 
  -4   5  15      330.10      332.77     66.91 o 
  -3   5  15     1008.74      960.36     90.68 o 
  -2   5  15     1018.05      907.24     89.05 o 
  -1   5  15       32.58       15.48     56.36 o 
   0   5  15      242.03      258.02     57.65 o 
   1   5  15      127.80      201.95     78.55 o 
   2   5  15      372.24      238.71     87.62 o 
   3   5  15      993.95      758.22    177.68 o 
  -3   6  15      655.36      325.90     98.82 o 
  -2   6  15       12.69       17.10     77.91 o 
  -1   6  15     1004.31      743.01    126.37 o 
 -10   0  16      104.24      124.47    113.07 o 
  -8   0  16      789.40     1248.09    176.35 o 
  -6   0  16      510.21      489.83    136.89 o 
  -4   0  16       23.99      -97.64     97.64 o 
  -2   0  16      708.22      710.59    164.39 o 
   0   0  16      225.85      199.84    132.98 o 
   2   0  16       23.30       30.40    244.19 o 
   4   0  16     1104.41      866.53    190.03 o 
 -10   1  16        4.60      -24.02     67.46 o 
  -9   1  16      502.66      506.35     69.38 o 
  -8   1  16       12.13       35.74     67.82 o 
  -7   1  16      212.40      265.46     82.65 o 
  -6   1  16      892.52      974.65    156.89 o 
  -5   1  16      727.09      857.41    130.70 o 
  -4   1  16      227.78      133.44     93.52 o 
  -3   1  16     1004.57     1100.45    131.43 o 
  -2   1  16       95.67       76.15    114.87 o 
  -1   1  16      891.17     1198.51    185.42 o 
   0   1  16     2022.01     2410.12    223.35 o 
   1   1  16     1042.79     1255.71    163.45 o 
   2   1  16       69.00      164.53    102.39 o 
   3   1  16      513.35      919.59    146.17 o 
   4   1  16       25.76       32.93    107.23 o 
   5   1  16     1311.34     1289.62    128.64 o 
  -9   2  16      109.88       17.53     68.58 o 
  -8   2  16      699.81      638.90     79.61 o 
  -7   2  16        0.28        8.10     66.69 o 
  -6   2  16     1151.19     1145.17    133.64 o 
  -5   2  16       42.54       15.67     72.09 o 
  -4   2  16     3925.43     4039.91    184.45 o 
  -3   2  16      221.24      168.24     78.20 o 
  -2   2  16      388.97      566.54    134.46 o 
  -1   2  16      355.63      369.55    114.88 o 
   0   2  16     2248.50     2294.33    310.82 o 
   1   2  16       35.06       15.33     78.76 o 
   2   2  16     6388.73     6983.99    308.28 o 
   3   2  16       13.94       94.28     93.53 o 
   4   2  16      654.96      751.14    147.02 o 
   5   2  16        2.41      -12.35    123.52 o 
  -8   3  16      138.71      121.80     53.24 o 
  -7   3  16     1307.06     1226.70    176.23 o 
  -6   3  16     1592.54     1536.75     87.66 o 
  -5   3  16      346.29      203.64     62.71 o 
  -4   3  16       57.07      -46.03     71.46 o 
  -3   3  16     1861.16     1848.93    135.27 o 
  -2   3  16       32.60      -22.17     78.67 o 
  -1   3  16     2540.57     2427.66    260.44 o 
   0   3  16     1659.11     1560.50    227.52 o 
   1   3  16      765.84      646.61    124.13 o 
   2   3  16      445.30      370.13     79.47 o 
   3   3  16      638.74      654.87     71.64 o 
   4   3  16       22.19       22.81    156.77 o 
  -7   4  16        0.82      -79.81     79.81 o 
  -6   4  16      612.42      584.48     77.07 o 
  -5   4  16       17.85       14.95     74.33 o 
  -4   4  16       10.00      162.53     86.55 o 
  -3   4  16        1.91      -13.81     65.08 o 
  -2   4  16     1346.09     1239.95    101.39 o 
  -1   4  16      105.85       73.19     61.53 o 
   0   4  16     1140.78      909.84     89.07 o 
   1   4  16       12.40       10.47     64.28 o 
   2   4  16       58.11       11.59     67.59 o 
   3   4  16      187.36      212.63     93.36 o 
  -5   5  16      547.31      640.40    118.77 o 
  -4   5  16        8.17       48.63     60.33 o 
  -3   5  16      369.92      190.51    113.43 o 
  -2   5  16       29.03       83.85     82.08 o 
  -1   5  16      229.54      193.21     82.43 o 
   0   5  16      753.72      348.70    103.57 o 
   1   5  16     1036.20      643.25    139.67 o 
  -9   0  17      345.77      464.62    116.87 o 
  -7   0  17      232.32      253.62    101.76 o 
  -5   0  17       28.53      -11.34    109.66 o 
  -3   0  17     3233.49     3032.87    379.11 o 
  -1   0  17      214.75       86.31    145.95 o 
   1   0  17      148.11      228.99    247.04 o 
   3   0  17     1352.99     2681.31    407.61 o 
  -9   1  17      367.97      286.14     95.96 o 
  -8   1  17      263.75      309.68     67.04 o 
  -7   1  17      238.97      179.39     70.16 o 
  -6   1  17      662.72      603.08     85.51 o 
  -5   1  17      983.93      964.44    112.34 o 
  -4   1  17     1747.30     1576.90    165.79 o 
  -3   1  17      238.46      299.05    121.86 o 
  -2   1  17      784.38      995.44    148.94 o 
  -1   1  17      757.96      747.85    141.77 o 
   0   1  17      605.46      941.66    214.56 o 
   1   1  17      181.39      335.36    124.13 o 
   2   1  17      797.91      932.04    176.69 o 
   3   1  17      989.10     1371.71    192.89 o 
   4   1  17     1586.06     1567.74    224.23 o 
  -8   2  17        4.82      113.51     55.76 o 
  -7   2  17     3674.81     3847.70    179.38 o 
  -6   2  17        8.34       76.10     98.33 o 
  -5   2  17      925.47      744.07    102.74 o 
  -4   2  17       16.72       50.31     86.93 o 
  -3   2  17      772.73      601.11    102.60 o 
  -2   2  17       10.29     -158.19    158.19 o 
  -1   2  17     5645.63     7032.67    397.31 o 
   0   2  17      362.57      588.78    159.36 o 
   1   2  17     1965.68     2337.23    212.81 o 
   2   2  17       35.64       92.97     88.98 o 
   3   2  17      727.11      767.66    126.74 o 
  -7   3  17       53.78      -86.46     86.46 o 
  -6   3  17      864.57     1139.23    199.53 o 
  -5   3  17      351.84      414.87    109.15 o 
  -4   3  17     1087.85     1173.73    151.24 o 
  -3   3  17      350.78      336.34     80.42 o 
  -2   3  17      712.01      630.69    123.43 o 
  -1   3  17      302.30      316.33    171.31 o 
   0   3  17      959.86      888.93     98.36 o 
   1   3  17      149.82       13.93     71.88 o 
   2   3  17      887.25      574.79    208.56 o 
  -5   4  17      273.12      180.03     69.84 o 
  -4   4  17       14.00       31.05     60.13 o 
  -3   4  17      774.08      932.29    214.73 o 
  -2   4  17       24.94      -49.63     53.31 o 
  -1   4  17        8.35      151.07    100.72 o 
   0   4  17        7.59      -89.31     89.31 o 
   1   4  17       45.07      -66.51    107.37 o 
  -8   0  18       82.70       23.75     89.31 o 
  -6   0  18      381.03      379.68     99.29 o 
  -4   0  18      234.15      234.69    167.23 o 
  -2   0  18      486.26      235.64    173.88 o 
   0   0  18     3267.00     4822.94    474.12 o 
   2   0  18        8.09      374.36    193.83 o 
  -8   1  18       93.81       91.21     95.96 o 
  -7   1  18     1191.81     1401.53    179.37 o 
  -6   1  18        9.76       58.43     58.46 o 
  -5   1  18      206.22      261.92     82.55 o 
  -4   1  18      199.39      307.88     89.40 o 
  -3   1  18      782.48      799.31    192.65 o 
  -2   1  18      490.62      633.66    108.04 o 
  -1   1  18      357.66      424.21    140.54 o 
   0   1  18       17.57     -105.41    105.41 o 
   1   1  18     1801.14     2384.65    207.55 o 
   2   1  18      627.22     1324.50    306.90 o 
  -7   2  18       88.34       75.06     92.16 o 
  -6   2  18      280.20      254.64    106.42 o 
  -5   2  18       11.89       99.83     85.98 o 
  -4   2  18     3397.03     3413.95    233.55 o 
  -3   2  18       13.27      -66.77    129.71 o 
  -2   2  18     2551.79     2976.76    246.60 o 
  -1   2  18       37.01     -126.89    126.89 o 
   0   2  18      539.08      629.93    182.90 o 
   1   2  18        4.13     -168.18    168.18 o 
  -5   3  18      368.68      299.30    107.37 o 
  -4   3  18      156.57       -5.70     96.91 o 
  -2   3  18      344.04      411.41    184.33 o 
  -3   0  19      787.25      608.09    155.82 o 
  -4   1  19      697.80      869.38    200.48 o 
  -3   1  19      785.79      423.77    164.38 o 
                                                 
